# Supplementary material for: Asymmetric opening of the homopentameric 5-HT3A serotonin receptor in lipid bilayers
Source: Nat Commun. 2021 Feb 16;12:1074. doi: 10.1038/s41467-021-21016-7 (PMC7887223; doi:10.1038/s41467-021-21016-7)
Supplement: Supplementary file 7 — Source Data [file 41467_2021_21016_MOESM7_ESM.xlsx]

## Sheet: SupplementaryFig1a
Supplementary Fig. 1a: Purification of 5HT3R-Salipro

## Sheet: SupplementaryFig1c
Supplementary Fig. 1c: dissociation constant for serotonin of 5HT3R-Salipro determined by MST.
	0 mM CaCl2	Bound	819.648			2 mM CaCl2	Bound	818.334				Denatured 5HT3R	Bound	754.828
	(black squares)	Unbound	807.582			(red circles)	Unbound	806.798				(blue triangles)	Unbound	740.093
	[5-HT] (M)	F_norm (‰)				[5-HT] (M)	F_norm (‰)					[5-HT] (M)	F_norm (‰)
		run 1	run 2				run 1	run 2					run 1	run 2
	1.1e-05	822.004	820.681			1.1e-05	822.862	819.754				0.0001	745.621	745.386
	5.5e-06	820.045	818.26			5.5e-06	818.079	820.338				5e-05	743.21	745.811
	2.75e-06	818.448	815.676			2.75e-06	817.596	815.63				2.5e-05	739.758	741.756
	1.375e-06	816.414	815.871			1.375e-06	816.098	816.667				1.25e-05	740.303	741.003
	6.875e-07	816.388	815.334			6.875e-07	815.498	814.847				6.25e-06	743.867	742.207
	3.4375e-07	814.669	812.725			3.4375e-07	816.2	817.355				3.125e-06	739.166	740.736
	1.71875e-07	808.804	814.492			1.71875e-07	813.751	813.099				1.5625e-06	738.97	739.171
	8.59375e-08	807.024	811.772			8.59375e-08	811.912	809.957				7.8125e-07	739.017	739.018
	4.29687e-08		813.12			4.29687e-08	812.746					3.90625e-07	740.137	739.885
	2.14844e-08	808.916	808.075			2.14844e-08	809.757	812.826				1.95313e-07	739.853	739.028
	1.07422e-08	808.08	807.844			1.07422e-08	807.337	807.096				9.76563e-08	741.161	741.668
	5.37109e-09	809.516	809.246			5.37109e-09	808.98	807.9				4.88281e-08	740.063	739.29
	2.68555e-09	805.755	807.419			2.68555e-09	807.656	807.859				2.44141e-08	740.004	740.157
	1.34277e-09	807.573	807.139			1.34277e-09	805.625	806.424				1.2207e-08	740.827	740.683
	6.71387e-10	808.393	804.658			6.71387e-10	806.063	806.395				6.10352e-09	740.659	738.576
	3.35693e-10	806.909	806.748			3.35693e-10	805.453	805.609				3.05176e-09	742.076	740.317
						[5-HT] (M)	ΔF_norm (‰)					[5-HT] (M)	ΔF_norm (‰)
	[5-HT] (M)	ΔF_norm (‰)					run 1	run 2					run 1	run 2
		run 1	run 2			1.1e-05	16.0631	12.9559				0.0001	5.52824	5.29316
	1.1e-05	14.4212	13.0986			5.5e-06	11.28	13.5399				5e-05	3.11767	5.718
	5.5e-06	12.4627	10.6773			2.75e-06	10.7979	8.83163				2.5e-05	-0.334353	1.66346
	2.75e-06	10.8652	8.09407			1.375e-06	9.29906	9.8681				1.25e-05	0.21069	0.91048
	1.375e-06	8.8321	8.2891			6.875e-07	8.69954	8.04898				6.25e-06	3.77406	2.11463
	6.875e-07	8.80597	7.7517			3.4375e-07	9.4013	10.5561				3.125e-06	-0.926377	0.643744
	3.4375e-07	7.08702	5.14237			1.71875e-07	6.95281	6.30061				1.5625e-06	-1.12247	-0.921509
	1.71875e-07	1.22186	6.90952			8.59375e-08	5.11375	3.15858				7.8125e-07	-1.07543	-1.07486
	8.59375e-08		4.18985			4.29687e-08	5.11375					3.90625e-07	-1.07543	-0.207646
	4.29687e-08	-0.558001	5.53713			2.14844e-08	5.9474	6.02729				1.95313e-07	0.0447004	-1.06495
	2.14844e-08	1.33395	0.492276			1.07422e-08	2.95893	0.29757				9.76563e-08	-0.239427	1.5757
	1.07422e-08	0.497871	0.26168			5.37109e-09	0.53862	1.10116				4.88281e-08	1.06855	-0.802351
	5.37109e-09	1.93395	1.66388			2.68555e-09	2.18192	1.06084				2.44141e-08	-0.0300112	0.064788
	2.68555e-09	-1.82772	-0.163071			1.34277e-09	0.857197	-0.37402				1.2207e-08	-0.0882377	0.590108
	1.34277e-09	-0.00968074	-0.443288			6.71387e-10	-1.17345	-0.403564				6.10352e-09	0.734404	-1.5162
	6.71387e-10	0.811002	-2.92447			3.35693e-10	-0.735697	-1.18955				3.05176e-09	0.566132	0.224819
	3.35693e-10	-0.673513	-0.834067

## Sheet: SupplementaryFig1d
Supplementary Fig. 1d: Thermal stability of 5HT3R-Salipro and 5HT3R-detergent determined by nanoDSF
		5HT3R-Salipro				5HT3R-Detergent
		T_onset (°C)	T_m (°C)			T_onset (°C)	T_m (°C)
	Biological Rep 1	37.7576	66.6448		Biological Rep 1	39.2674	61.266
		37.7576	66.6963			40.8044	61.2066
	Biological Rep 2	38.6761	65.9012		Biological Rep 2	45.5612	61.9344
		37.4077	65.9629			45.6893	61.4998
	Biological Rep 3	38.5305	65.7786
		37.6226	65.8123
	Biological Rep 4	46.25	66.3174
		42.066	66.3456
	average	39.357	66.1824			42.8305	61.4767
	stdev	3.23525	0.368397			3.28786	0.330326
	5HT3R-Detergent (ratio fluorescence 350 nm / 330 nm)								5HT3R-Detergent (first derivative of ratio fluorescence 350 nm / 330 nm)								5HT3R-Salipro (ratio fluorescence 350 nm / 330 nm)																5HT3R-Salipro (first derivative of ratio fluorescence 350 nm / 330 nm)
	Biological Rep 1				Biological Rep 2				Biological Rep 1				Biological Rep 2				Biological Rep 1				Biological Rep 2				Biological Rep 3				Biological Rep 4				Biological Rep 1				Biological Rep 2				Biological Rep 3				Biological Rep 4
Temperature [°C]	Fluorescence [counts]	Fluorescence [counts]		Temperature [°C]	Fluorescence [counts]	Fluorescence [counts]		Temperature [°C]	First Derivative	First Derivative		Temperature [°C]	First Derivative	First Derivative		Temperature [°C]	Fluorescence [counts]	Fluorescence [counts]		Temperature [°C]	Fluorescence [counts]	Fluorescence [counts]		Temperature [°C]	Fluorescence [counts]	Fluorescence [counts]		Temperature [°C]	Fluorescence [counts]	Fluorescence [counts]		Temperature [°C]	First Derivative	First Derivative		Temperature [°C]	First Derivative	First Derivative		Temperature [°C]	First Derivative	First Derivative		Temperature [°C]	First Derivative	First Derivative
15	0.952996	0.956748		15	0.966812	0.966417		15	0.000475347	0.00024415		15	0.000183917	0.000249264		15	0.96317	0.96214		15	0.96626	0.971312		15	0.982454	0.979192		15	0.96978	0.971964		15	5.40889e-05	6.13047e-05		15	0.000703003	0.000630299		15	0.000168055	0.00119603		15	0.00072421	0.000207377
15.0146	0.957612	0.955836		15.018	0.965614	0.967174		15.0146	0.000474865	0.000245273		15.018	0.00018352	0.0002487		15.0146	0.962637	0.961945		15.0144	0.967616	0.97042		15.0144	0.980586	0.981633		15.0144	0.96889	0.97097		15.0146	5.44016e-05	6.18881e-05		15.0144	0.000701179	0.000629366		15.0144	0.000169123	0.00119412		15.0144	0.000721694	0.000208279
15.0292	0.957319	0.954093		15.0359	0.966129	0.966894		15.0292	0.000474385	0.000246394		15.0359	0.000183125	0.00024814		15.0292	0.961411	0.961362		15.0288	0.965967	0.970219		15.0287	0.982949	0.979694		15.0287	0.970791	0.97191		15.0292	5.47185e-05	6.2472e-05		15.0288	0.000699356	0.000628434		15.0287	0.000170192	0.0011922		15.0287	0.000719179	0.00020918
15.0438	0.956707	0.955715		15.0539	0.966679	0.966441		15.0438	0.000473908	0.000247513		15.0539	0.000182731	0.000247583		15.0438	0.961625	0.962334		15.0431	0.966701	0.968984		15.0431	0.981612	0.980325		15.0431	0.970641	0.972565		15.0438	5.50396e-05	6.30562e-05		15.0431	0.000697534	0.000627504		15.0431	0.000171261	0.00119028		15.0431	0.000716665	0.00021008
15.0584	0.956659	0.955384		15.0719	0.965353	0.965338		15.0584	0.000473432	0.000248631		15.0719	0.000182339	0.000247029		15.0584	0.962231	0.962919		15.0575	0.966122	0.970141		15.0575	0.981951	0.979538		15.0575	0.971021	0.972336		15.0584	5.53651e-05	6.36407e-05		15.0575	0.000695714	0.000626574		15.0575	0.00017233	0.00118834		15.0575	0.000714152	0.000210979
15.073	0.955911	0.955295		15.0899	0.967144	0.967027		15.073	0.000472958	0.000249748		15.0899	0.000181948	0.000246479		15.073	0.960775	0.96239		15.0719	0.966343	0.968771		15.0718	0.981881	0.981791		15.0719	0.969875	0.97131		15.073	5.56949e-05	6.42257e-05		15.0719	0.000693895	0.000625646		15.0718	0.0001734	0.0011864		15.0719	0.00071164	0.000211877
15.0876	0.956678	0.955548		15.1078	0.965172	0.966048		15.0876	0.000472486	0.000250863		15.1078	0.000181558	0.000245933		15.0876	0.961983	0.961533		15.0863	0.965839	0.968169		15.0862	0.983455	0.979218		15.0862	0.970261	0.971546		15.0876	5.60291e-05	6.4811e-05		15.0863	0.000692077	0.000624719		15.0862	0.00017447	0.00118446		15.0862	0.000709128	0.000212773
15.1022	0.957165	0.953711		15.1258	0.967122	0.965325		15.1022	0.000472017	0.000251976		15.1258	0.000181171	0.00024539		15.1022	0.960923	0.962684		15.1006	0.967283	0.971007		15.1006	0.982292	0.9819		15.1006	0.970391	0.972291		15.1022	5.63677e-05	6.53966e-05		15.1006	0.000690261	0.000623793		15.1006	0.00017554	0.0011825		15.1006	0.000706618	0.000213669
15.1168	0.957033	0.956956		15.1438	0.966385	0.965818		15.1168	0.00047155	0.000253087		15.1438	0.000180784	0.000244851		15.1168	0.96273	0.962412		15.115	0.966107	0.969468		15.1149	0.981896	0.982921		15.115	0.969462	0.972216		15.1168	5.67108e-05	6.59827e-05		15.115	0.000688446	0.000622868		15.1149	0.000176611	0.00118054		15.115	0.000704109	0.000214563
15.1314	0.956211	0.956132		15.1618	0.965701	0.967429		15.1314	0.000471084	0.000254197		15.1618	0.0001804	0.000244315		15.1314	0.96217	0.962731		15.1294	0.966366	0.970294		15.1293	0.982378	0.980774		15.1293	0.96938	0.971491		15.1314	5.70584e-05	6.65692e-05		15.1294	0.000686632	0.000621945		15.1293	0.000177682	0.00117858		15.1293	0.000701601	0.000215456
15.146	0.956478	0.956211		15.1797	0.965168	0.966741		15.146	0.000470621	0.000255305		15.1797	0.000180017	0.000243783		15.146	0.96083	0.962368		15.1438	0.967958	0.970776		15.1437	0.982354	0.98153		15.1437	0.969894	0.971015		15.146	5.74104e-05	6.7156e-05		15.1438	0.00068482	0.000621023		15.1437	0.000178753	0.0011766		15.1437	0.000699094	0.000216348
15.1606	0.957068	0.954826		15.1977	0.966671	0.965973		15.1606	0.000470161	0.000256412		15.1977	0.000179635	0.000243255		15.1606	0.960613	0.960622		15.1581	0.967307	0.968987		15.158	0.981665	0.982653		15.1581	0.969294	0.971942		15.1606	5.7767e-05	6.77432e-05		15.1581	0.000683009	0.000620102		15.158	0.000179824	0.00117462		15.1581	0.000696588	0.000217239
15.1752	0.95607	0.956605		15.2157	0.965957	0.966167		15.1752	0.000469702	0.000257516		15.2157	0.000179256	0.000242731		15.1752	0.96213	0.962232		15.1725	0.966899	0.970582		15.1724	0.981803	0.980797		15.1724	0.969542	0.971662		15.1752	5.81282e-05	6.83309e-05		15.1725	0.0006812	0.000619183		15.1724	0.000180896	0.00117263		15.1724	0.000694083	0.000218128
15.1897	0.956399	0.955179		15.2337	0.965984	0.966569		15.1897	0.000469246	0.000258619		15.2337	0.000178878	0.00024221		15.1897	0.960816	0.962936		15.1869	0.965843	0.969508		15.1868	0.979941	0.98251		15.1868	0.969319	0.972314		15.1897	5.8494e-05	6.89189e-05		15.1869	0.000679392	0.000618265		15.1868	0.000181968	0.00117063		15.1868	0.00069158	0.000219016
15.2043	0.955999	0.955802		15.2516	0.966503	0.965135		15.2043	0.000468792	0.00025972		15.2516	0.000178501	0.000241694		15.2043	0.961917	0.962997		15.2013	0.967134	0.969782		15.2011	0.982872	0.982408		15.2012	0.970518	0.970729		15.2043	5.88644e-05	6.95073e-05		15.2013	0.000677585	0.000617349		15.2011	0.000183041	0.00116863		15.2012	0.000689078	0.000219903
15.2189	0.956892	0.95515		15.2696	0.967858	0.965372		15.2189	0.00046834	0.00026082		15.2696	0.000178127	0.000241181		15.2189	0.962646	0.960576		15.2156	0.967288	0.968035		15.2155	0.983117	0.982576		15.2156	0.969801	0.971922		15.2189	5.92394e-05	7.00961e-05		15.2156	0.00067578	0.000616434		15.2155	0.000184113	0.00116661		15.2156	0.000686577	0.000220788
15.2335	0.956842	0.953516		15.2876	0.965645	0.966116		15.2335	0.000467891	0.000261917		15.2876	0.000177754	0.000240673		15.2335	0.962179	0.963194		15.23	0.96755	0.968753		15.2299	0.981632	0.980562		15.2299	0.96958	0.972044		15.2335	5.96192e-05	7.06853e-05		15.23	0.000673977	0.00061552		15.2299	0.000185186	0.00116459		15.2299	0.000684077	0.000221672
15.2481	0.956652	0.955902		15.3055	0.967012	0.965573		15.2481	0.000467444	0.000263013		15.3055	0.000177384	0.000240168		15.2481	0.963279	0.961025		15.2444	0.967307	0.969252		15.2443	0.982299	0.982199		15.2443	0.970937	0.972008		15.2481	6.00037e-05	7.1275e-05		15.2444	0.000672175	0.000614608		15.2443	0.00018626	0.00116257		15.2443	0.000681579	0.000222554
15.2627	0.957025	0.957102		15.3235	0.966994	0.965965		15.2627	0.000466999	0.000264106		15.3235	0.000177015	0.000239668		15.2627	0.962524	0.96251		15.2588	0.965875	0.969288		15.2586	0.982159	0.983488		15.2587	0.969962	0.972863		15.2627	6.03928e-05	7.1865e-05		15.2588	0.000670375	0.000613697		15.2586	0.000187333	0.00116053		15.2587	0.000679082	0.000223435
15.2773	0.956896	0.956013		15.3415	0.967036	0.964629		15.2773	0.000466556	0.000265198		15.3415	0.000176648	0.000239172		15.2773	0.962122	0.963291		15.2731	0.965483	0.970911		15.273	0.981993	0.981523		15.273	0.969946	0.972216		15.2773	6.07868e-05	7.24555e-05		15.2731	0.000668576	0.000612788		15.273	0.000188407	0.00115849		15.273	0.000676587	0.000224315
15.2919	0.956129	0.955095		15.3595	0.966093	0.9662		15.2919	0.000466116	0.000266288		15.3595	0.000176283	0.00023868		15.2919	0.961528	0.963015		15.2875	0.965365	0.969617		15.2874	0.981517	0.982212		15.2874	0.970434	0.97183		15.2919	6.11855e-05	7.30463e-05		15.2875	0.000666779	0.00061188		15.2874	0.000189481	0.00115644		15.2874	0.000674093	0.000225192
15.3065	0.95733	0.955508		15.3774	0.966524	0.966894		15.3065	0.000465679	0.000267376		15.3774	0.00017592	0.000238192		15.3065	0.962384	0.962617		15.3019	0.966745	0.96813		15.3017	0.982597	0.981435		15.3018	0.969365	0.973221		15.3065	6.15891e-05	7.36376e-05		15.3019	0.000664984	0.000610974		15.3017	0.000190555	0.00115438		15.3018	0.000671601	0.000226069
15.3211	0.958045	0.955987		15.3954	0.9675	0.964377		15.3211	0.000465244	0.000268462		15.3954	0.000175559	0.000237708		15.3211	0.961505	0.961451		15.3163	0.966726	0.97037		15.3161	0.981966	0.98196		15.3161	0.969332	0.973684		15.3211	6.19975e-05	7.42293e-05		15.3163	0.00066319	0.000610069		15.3161	0.00019163	0.00115231		15.3161	0.00066911	0.000226943
15.3357	0.956487	0.955217		15.4134	0.967214	0.966499		15.3357	0.000464811	0.000269546		15.4134	0.000175201	0.000237229		15.3357	0.960079	0.962234		15.3306	0.967453	0.969329		15.3305	0.982197	0.982157		15.3305	0.968749	0.972831		15.3357	6.24107e-05	7.48214e-05		15.3306	0.000661398	0.000609166		15.3305	0.000192705	0.00115024		15.3305	0.000666621	0.000227817
15.3503	0.956001	0.955452		15.4314	0.967125	0.966568		15.3503	0.000464381	0.000270628		15.4314	0.000174844	0.000236755		15.3503	0.961603	0.960903		15.345	0.9682	0.970011		15.3448	0.982659	0.98215		15.3449	0.970277	0.972167		15.3503	6.28288e-05	7.5414e-05		15.345	0.000659608	0.000608264		15.3448	0.00019378	0.00114816		15.3449	0.000664134	0.000228688
15.3649	0.956453	0.954538		15.4493	0.966506	0.966092		15.3649	0.000463953	0.000271708		15.4493	0.000174489	0.000236284		15.3649	0.961646	0.961665		15.3594	0.966229	0.970247		15.3592	0.983142	0.981474		15.3593	0.971053	0.971847		15.3649	6.32518e-05	7.60069e-05		15.3594	0.00065782	0.000607365		15.3592	0.000194855	0.00114607		15.3593	0.000661648	0.000229558
15.3795	0.9565	0.954038		15.4673	0.967155	0.967235		15.3795	0.000463528	0.000272786		15.4673	0.000174137	0.000235818		15.3795	0.961454	0.961354		15.3738	0.968105	0.971845		15.3736	0.980986	0.98156		15.3736	0.970835	0.971644		15.3795	6.36797e-05	7.66003e-05		15.3738	0.000656034	0.000606466		15.3736	0.000195931	0.00114397		15.3736	0.000659164	0.000230426
15.3941	0.957483	0.953459		15.4853	0.967086	0.966912		15.3941	0.000463106	0.000273862		15.4853	0.000173787	0.000235357		15.3941	0.961296	0.962904		15.3881	0.9663	0.9713		15.3879	0.982272	0.980708		15.388	0.970343	0.972276		15.3941	6.41125e-05	7.71942e-05		15.3881	0.000654249	0.00060557		15.3879	0.000197006	0.00114187		15.388	0.000656682	0.000231292
15.4087	0.956944	0.95457		15.5033	0.965455	0.966463		15.4087	0.000462686	0.000274936		15.5033	0.000173439	0.0002349		15.4087	0.960799	0.962958		15.4025	0.967884	0.968984		15.4023	0.981965	0.982557		15.4024	0.969591	0.971281		15.4087	6.45503e-05	7.77884e-05		15.4025	0.000652467	0.000604675		15.4023	0.000198082	0.00113976		15.4024	0.000654202	0.000232156
15.4233	0.956952	0.954431		15.5212	0.966745	0.966077		15.4233	0.000462268	0.000276008		15.5212	0.000173093	0.000234448		15.4233	0.961674	0.962255		15.4169	0.966395	0.968654		15.4167	0.983113	0.981694		15.4167	0.969524	0.972668		15.4233	6.4993e-05	7.83831e-05		15.4169	0.000650686	0.000603781		15.4167	0.000199158	0.00113764		15.4167	0.000651723	0.000233019
15.4379	0.95593	0.95398		15.5392	0.967568	0.965145		15.4379	0.000461854	0.000277078		15.5392	0.00017275	0.000234		15.4379	0.962912	0.961119		15.4313	0.967463	0.970568		15.431	0.982015	0.982239		15.4311	0.969024	0.97092		15.4379	6.54407e-05	7.89782e-05		15.4313	0.000648907	0.00060289		15.431	0.000200235	0.00113551		15.4311	0.000649247	0.000233879
15.4525	0.956812	0.954317		15.5572	0.967498	0.965246		15.4525	0.000461441	0.000278145		15.5572	0.000172409	0.000233558		15.4525	0.961588	0.962939		15.4456	0.966903	0.970654		15.4454	0.980842	0.981849		15.4455	0.969959	0.972969		15.4525	6.58934e-05	7.95738e-05		15.4456	0.000647131	0.000602		15.4454	0.000201311	0.00113337		15.4455	0.000646772	0.000234738
15.4671	0.955562	0.954314		15.5752	0.967068	0.965069		15.4671	0.000461032	0.00027921		15.5752	0.00017207	0.000233119		15.4671	0.962775	0.962909		15.46	0.96729	0.970642		15.4598	0.981566	0.982384		15.4599	0.970793	0.971161		15.4671	6.63511e-05	8.01697e-05		15.46	0.000645356	0.000601112		15.4598	0.000202388	0.00113123		15.4599	0.0006443	0.000235595
15.4817	0.95711	0.955614		15.5931	0.967144	0.965606		15.4817	0.000460625	0.000280273		15.5931	0.000171734	0.000232686		15.4817	0.962444	0.961979		15.4744	0.967724	0.970027		15.4741	0.982542	0.981961		15.4742	0.970372	0.972016		15.4817	6.68139e-05	8.07662e-05		15.4744	0.000643583	0.000600225		15.4741	0.000203465	0.00112907		15.4742	0.00064183	0.00023645
15.4963	0.957159	0.955536		15.6111	0.967122	0.966045		15.4963	0.000460221	0.000281334		15.6111	0.000171401	0.000232258		15.4963	0.96268	0.963891		15.4888	0.967222	0.969144		15.4885	0.982415	0.98223		15.4886	0.969869	0.973214		15.4963	6.72816e-05	8.1363e-05		15.4888	0.000641813	0.000599341		15.4885	0.000204542	0.00112691		15.4886	0.000639362	0.000237303
15.5109	0.956074	0.956015		15.6291	0.967272	0.966538		15.5109	0.000459819	0.000282393		15.6291	0.000171069	0.000231834		15.5109	0.961865	0.962461		15.5031	0.96707	0.971312		15.5029	0.981647	0.981984		15.503	0.969095	0.972653		15.5109	6.77544e-05	8.19604e-05		15.5031	0.000640045	0.000598458		15.5029	0.000205619	0.00112474		15.503	0.000636896	0.000238153
15.5255	0.956212	0.954603		15.647	0.966046	0.967082		15.5255	0.000459421	0.000283449		15.647	0.000170741	0.000231415		15.5255	0.961089	0.961654		15.5175	0.966405	0.970058		15.5172	0.981994	0.982912		15.5173	0.971045	0.972697		15.5255	6.82323e-05	8.25581e-05		15.5175	0.000638278	0.000597577		15.5172	0.000206696	0.00112257		15.5173	0.000634432	0.000239002
15.54	0.957408	0.955434		15.665	0.966373	0.965238		15.54	0.000459025	0.000284503		15.665	0.000170415	0.000231001		15.54	0.963916	0.961686		15.5319	0.967166	0.970977		15.5316	0.982582	0.983007		15.5317	0.970761	0.97259		15.54	6.87152e-05	8.31563e-05		15.5319	0.000636514	0.000596698		15.5316	0.000207773	0.00112038		15.5317	0.000631971	0.000239848
15.5546	0.957891	0.955723		15.683	0.966818	0.967436		15.5546	0.000458631	0.000285555		15.683	0.000170091	0.000230592		15.5546	0.962182	0.963377		15.5463	0.968383	0.97139		15.546	0.982875	0.981756		15.5461	0.970596	0.972477		15.5546	6.92032e-05	8.3755e-05		15.5463	0.000634753	0.000595821		15.546	0.000208851	0.00111819		15.5461	0.000629512	0.000240693
15.5692	0.956909	0.954462		15.701	0.966465	0.965547		15.5692	0.000458241	0.000286605		15.701	0.000169771	0.000230189		15.5692	0.962405	0.96365		15.5606	0.968557	0.970525		15.5603	0.982049	0.98322		15.5604	0.970829	0.970196		15.5692	6.96963e-05	8.43541e-05		15.5606	0.000632993	0.000594946		15.5603	0.000209929	0.00111599		15.5604	0.000627056	0.000241535
15.5838	0.956835	0.95455		15.7189	0.967124	0.964784		15.5838	0.000457853	0.000287652		15.7189	0.000169453	0.00022979		15.5838	0.961354	0.962294		15.575	0.96624	0.972254		15.5747	0.982995	0.982926		15.5748	0.969927	0.97046		15.5838	7.01945e-05	8.49537e-05		15.575	0.000631236	0.000594073		15.5747	0.000211006	0.00111378		15.5748	0.000624602	0.000242375
15.5984	0.956061	0.954748		15.7369	0.967539	0.965802		15.5984	0.000457468	0.000288697		15.7369	0.000169137	0.000229396		15.5984	0.960409	0.962914		15.5894	0.967723	0.969634		15.5891	0.980859	0.981593		15.5892	0.970644	0.972049		15.5984	7.06977e-05	8.55537e-05		15.5894	0.000629481	0.000593201		15.5891	0.000212084	0.00111156		15.5892	0.00062215	0.000243212
15.613	0.95594	0.955571		15.7549	0.96735	0.965321		15.613	0.000457086	0.000289739		15.7549	0.000168825	0.000229007		15.613	0.962299	0.962784		15.6038	0.967305	0.969839		15.6034	0.983219	0.98271		15.6036	0.970319	0.972423		15.613	7.12061e-05	8.61542e-05		15.6038	0.000627729	0.000592332		15.6034	0.000213162	0.00110934		15.6036	0.000619701	0.000244047
15.6276	0.956631	0.955656		15.7729	0.966948	0.966569		15.6276	0.000456707	0.000290779		15.7729	0.000168515	0.000228624		15.6276	0.960871	0.962537		15.6181	0.968164	0.970531		15.6178	0.982616	0.981941		15.6179	0.971388	0.971357		15.6276	7.17195e-05	8.67551e-05		15.6181	0.000625979	0.000591465		15.6178	0.00021424	0.00110711		15.6179	0.000617255	0.00024488
15.6422	0.956015	0.954664		15.7908	0.966455	0.967459		15.6422	0.000456331	0.000291817		15.7908	0.000168208	0.000228246		15.6422	0.960942	0.962408		15.6325	0.967767	0.968742		15.6322	0.982544	0.981963		15.6323	0.970443	0.972467		15.6422	7.22381e-05	8.73565e-05		15.6325	0.000624231	0.000590599		15.6322	0.000215318	0.00110487		15.6323	0.000614812	0.00024571
15.6568	0.957284	0.955326		15.8088	0.966769	0.966542		15.6568	0.000455957	0.000292852		15.8088	0.000167904	0.000227873		15.6568	0.962401	0.962063		15.6469	0.967152	0.969744		15.6466	0.981882	0.982218		15.6467	0.971673	0.97208		15.6568	7.27617e-05	8.79583e-05		15.6469	0.000622486	0.000589736		15.6466	0.000216396	0.00110262		15.6467	0.000612371	0.000246538
15.6714	0.957268	0.954823		15.8268	0.966442	0.965552		15.6714	0.000455587	0.000293885		15.8268	0.000167603	0.000227505		15.6714	0.962823	0.961685		15.6613	0.967585	0.970134		15.6609	0.981409	0.982466		15.661	0.970395	0.971458		15.6714	7.32905e-05	8.85607e-05		15.6613	0.000620743	0.000588875		15.6609	0.000217474	0.00110036		15.661	0.000609933	0.000247363
15.686	0.955564	0.954523		15.8448	0.966682	0.966343		15.686	0.000455219	0.000294915		15.8448	0.000167305	0.000227143		15.686	0.962673	0.961294		15.6757	0.968615	0.96941		15.6753	0.982477	0.981734		15.6754	0.970051	0.971952		15.686	7.38244e-05	8.91635e-05		15.6757	0.000619003	0.000588015		15.6753	0.000218552	0.0010981		15.6754	0.000607498	0.000248186
15.7006	0.956496	0.954717		15.8627	0.967097	0.965225		15.7006	0.000454854	0.000295943		15.8627	0.00016701	0.000226785		15.7006	0.962696	0.962535		15.69	0.966426	0.968424		15.6897	0.981271	0.980822		15.6898	0.971728	0.97251		15.7006	7.43634e-05	8.97667e-05		15.69	0.000617265	0.000587158		15.6897	0.000219631	0.00109582		15.6898	0.000605066	0.000249006
15.7152	0.957672	0.954111		15.8807	0.966043	0.965614		15.7152	0.000454493	0.000296968		15.8807	0.000166718	0.000226434		15.7152	0.962245	0.962317		15.7044	0.96527	0.970949		15.704	0.982297	0.981654		15.7041	0.969383	0.971808		15.7152	7.49074e-05	9.03704e-05		15.7044	0.00061553	0.000586303		15.704	0.000220709	0.00109354		15.7041	0.000602637	0.000249824
15.7298	0.956445	0.95468		15.8987	0.966869	0.966207		15.7298	0.000454134	0.000297991		15.8987	0.000166429	0.000226087		15.7298	0.963203	0.962656		15.7188	0.965909	0.971162		15.7184	0.982543	0.983403		15.7185	0.970047	0.971567		15.7298	7.54566e-05	9.09747e-05		15.7188	0.000613797	0.00058545		15.7184	0.000221787	0.00109125		15.7185	0.000600211	0.000250639
15.7444	0.95718	0.956081		15.9166	0.966131	0.967211		15.7444	0.000453778	0.000299011		15.9166	0.000166144	0.000225746		15.7444	0.962737	0.962957		15.7332	0.966994	0.969459		15.7328	0.981998	0.982802		15.7329	0.970718	0.971499		15.7444	7.60109e-05	9.15793e-05		15.7332	0.000612068	0.0005846		15.7328	0.000222865	0.00108896		15.7329	0.000597788	0.000251451
15.759	0.957577	0.95623		15.9346	0.965767	0.965537		15.759	0.000453425	0.000300029		15.9346	0.000165861	0.000225411		15.759	0.961441	0.961148		15.7475	0.966525	0.969567		15.7471	0.981975	0.982273		15.7473	0.968566	0.971666		15.759	7.65703e-05	9.21845e-05		15.7475	0.000610341	0.000583751		15.7471	0.000223943	0.00108665		15.7473	0.000595369	0.00025226
15.7736	0.957462	0.955087		15.9526	0.965593	0.966979		15.7736	0.000453075	0.000301044		15.9526	0.000165582	0.00022508		15.7736	0.961561	0.961792		15.7619	0.96587	0.970623		15.7615	0.982132	0.981596		15.7616	0.968367	0.972958		15.7736	7.71348e-05	9.27902e-05		15.7619	0.000608616	0.000582905		15.7615	0.000225021	0.00108434		15.7616	0.000592952	0.000253066
15.7882	0.957608	0.955109		15.9706	0.966761	0.965739		15.7882	0.000452729	0.000302057		15.9706	0.000165306	0.000224756		15.7882	0.960668	0.962841		15.7763	0.965612	0.969924		15.7759	0.981897	0.983047		15.776	0.970045	0.973772		15.7882	7.77043e-05	9.33963e-05		15.7763	0.000606895	0.00058206		15.7759	0.0002261	0.00108202		15.776	0.000590539	0.00025387
15.8028	0.956082	0.955345		15.9885	0.965956	0.966698		15.8028	0.000452385	0.000303067		15.9885	0.000165033	0.000224437		15.8028	0.960556	0.960736		15.7907	0.965493	0.969695		15.7902	0.979418	0.981596		15.7904	0.970469	0.972551		15.8028	7.82789e-05	9.40029e-05		15.7907	0.000605176	0.000581218		15.7902	0.000227178	0.00107969		15.7904	0.000588129	0.000254671
15.8174	0.957934	0.955555		16.0065	0.968292	0.966374		15.8174	0.000452044	0.000304074		16.0065	0.000164764	0.000224123		15.8174	0.961589	0.962071		15.805	0.966025	0.970088		15.8046	0.982334	0.981693		15.8047	0.970754	0.971172		15.8174	7.88586e-05	9.461e-05		15.805	0.00060346	0.000580379		15.8046	0.000228256	0.00107735		15.8047	0.000585723	0.000255469
15.832	0.957434	0.955413		16.0245	0.966917	0.965613		15.832	0.000451706	0.000305079		16.0245	0.000164497	0.000223815		15.832	0.964032	0.962269		15.8194	0.965785	0.970844		15.819	0.981554	0.982128		15.8191	0.970222	0.972177		15.832	7.94433e-05	9.52176e-05		15.8194	0.000601747	0.000579541		15.819	0.000229333	0.00107501		15.8191	0.00058332	0.000256263
15.8466	0.955992	0.955831		16.0425	0.967541	0.96636		15.8466	0.000451372	0.000306081		16.0425	0.000164235	0.000223513		15.8466	0.960449	0.962575		15.8338	0.967106	0.969363		15.8333	0.981961	0.982923		15.8335	0.971222	0.970563		15.8466	8.00331e-05	9.58258e-05		15.8338	0.000600036	0.000578706		15.8333	0.000230411	0.00107266		15.8335	0.00058092	0.000257055
15.8612	0.956599	0.955387		16.0604	0.967682	0.966707		15.8612	0.00045104	0.00030708		16.0604	0.000163976	0.000223216		15.8612	0.960182	0.96161		15.8482	0.966449	0.970342		15.8477	0.982235	0.982543		15.8479	0.971179	0.971642		15.8612	8.06278e-05	9.64344e-05		15.8482	0.000598329	0.000577873		15.8477	0.000231489	0.0010703		15.8479	0.000578524	0.000257844
15.8758	0.956447	0.955719		16.0784	0.967002	0.967354		15.8758	0.000450711	0.000308077		16.0784	0.00016372	0.000222925		15.8758	0.961845	0.961713		15.8625	0.966565	0.970449		15.8621	0.981851	0.982705		15.8622	0.970448	0.971316		15.8758	8.12277e-05	9.70435e-05		15.8625	0.000596624	0.000577043		15.8621	0.000232567	0.00106793		15.8622	0.000576132	0.000258629
15.8903	0.956142	0.955786		16.0964	0.967291	0.965898		15.8903	0.000450386	0.000309071		16.0964	0.000163468	0.000222639		15.8903	0.961604	0.961805		15.8769	0.968322	0.969812		15.8764	0.982545	0.982335		15.8766	0.97012	0.971565		15.8903	8.18324e-05	9.76531e-05		15.8769	0.000594923	0.000576214		15.8764	0.000233644	0.00106555		15.8766	0.000573743	0.000259411
15.9049	0.956747	0.956818		16.1144	0.966806	0.966086		15.9049	0.000450064	0.000310063		16.1144	0.000163219	0.000222359		15.9049	0.962315	0.962676		15.8913	0.968271	0.969961		15.8908	0.981905	0.982076		15.891	0.969943	0.972537		15.9049	8.24422e-05	9.82632e-05		15.8913	0.000593225	0.000575389		15.8908	0.000234721	0.00106317		15.891	0.000571359	0.00026019
15.9195	0.957645	0.955219		16.1323	0.966333	0.966406		15.9195	0.000449744	0.000311051		16.1323	0.000162974	0.000222085		15.9195	0.961598	0.96201		15.9057	0.966446	0.970646		15.9052	0.982775	0.981767		15.9053	0.970736	0.971796		15.9195	8.3057e-05	9.88739e-05		15.9057	0.000591529	0.000574565		15.9052	0.000235799	0.00106078		15.9053	0.000568978	0.000260966
15.9341	0.957083	0.954588		16.1503	0.966388	0.967387		15.9341	0.000449428	0.000312037		16.1503	0.000162733	0.000221816		15.9341	0.960942	0.960186		15.92	0.967856	0.969851		15.9195	0.982425	0.981067		15.9197	0.971277	0.971745		15.9341	8.36767e-05	9.9485e-05		15.92	0.000589837	0.000573744		15.9195	0.000236876	0.00105838		15.9197	0.000566601	0.000261738
15.9487	0.957695	0.955168		16.1683	0.966903	0.96588		15.9487	0.000449115	0.000313021		16.1683	0.000162495	0.000221553		15.9487	0.963038	0.959989		15.9344	0.967452	0.9702		15.9339	0.982187	0.981972		15.9341	0.970291	0.971515		15.9487	8.43013e-05	0.000100097		15.9344	0.000588147	0.000572925		15.9339	0.000237953	0.00105597		15.9341	0.000564228	0.000262507
15.9633	0.957182	0.954193		16.1863	0.966659	0.96462		15.9633	0.000448806	0.000314001		16.1863	0.000162261	0.000221295		15.9633	0.962974	0.961217		15.9488	0.966419	0.970417		15.9483	0.982015	0.98262		15.9484	0.9697	0.971175		15.9633	8.49308e-05	0.000100709		15.9488	0.000586461	0.000572109		15.9483	0.00023903	0.00105356		15.9484	0.000561858	0.000263273
15.9779	0.956459	0.955301		16.2042	0.967536	0.96599		15.9779	0.000448499	0.000314979		16.2042	0.000162031	0.000221044		15.9779	0.960449	0.962439		15.9632	0.967686	0.970469		15.9626	0.98234	0.982727		15.9628	0.968932	0.972747		15.9779	8.55653e-05	0.000101322		15.9632	0.000584778	0.000571295		15.9626	0.000240106	0.00105113		15.9628	0.000559493	0.000264035
15.9925	0.957498	0.954326		16.2222	0.966147	0.96577		15.9925	0.000448195	0.000315954		16.2222	0.000161804	0.000220798		15.9925	0.961297	0.961395		15.9775	0.967467	0.969794		15.977	0.981674	0.982331		15.9772	0.970506	0.971837		15.9925	8.62045e-05	0.000101935		15.9775	0.000583098	0.000570484		15.977	0.000241182	0.0010487		15.9772	0.000557132	0.000264794
16.0071	0.956455	0.954604		16.2402	0.966958	0.967306		16.0071	0.000447895	0.000316926		16.2402	0.000161582	0.000220558		16.0071	0.962538	0.961921		15.9919	0.96649	0.970731		15.9914	0.982676	0.982273		15.9916	0.970869	0.971706		16.0071	8.68487e-05	0.000102549		15.9919	0.000581422	0.000569675		15.9914	0.000242259	0.00104627		15.9916	0.000554776	0.000265549
16.0217	0.957989	0.955205		16.2581	0.966983	0.966165		16.0217	0.000447598	0.000317896		16.2581	0.000161363	0.000220323		16.0217	0.962906	0.96207		16.0063	0.967064	0.970014		16.0057	0.983088	0.982317		16.0059	0.969438	0.97196		16.0217	8.74976e-05	0.000103163		16.0063	0.000579748	0.000568869		16.0057	0.000243335	0.00104382		16.0059	0.000552423	0.0002663
16.0363	0.956617	0.954817		16.2761	0.967759	0.965528		16.0363	0.000447303	0.000318863		16.2761	0.000161148	0.000220094		16.0363	0.962186	0.962074		16.0207	0.967916	0.969946		16.0201	0.982311	0.981994		16.0203	0.970271	0.971265		16.0363	8.81513e-05	0.000103778		16.0207	0.000578078	0.000568065		16.0201	0.00024441	0.00104137		16.0203	0.000550075	0.000267048
16.0509	0.958717	0.95518		16.2941	0.966815	0.966246		16.0509	0.000447013	0.000319827		16.2941	0.000160938	0.000219871		16.0509	0.961726	0.962305		16.035	0.967664	0.970968		16.0345	0.982382	0.982014		16.0347	0.970117	0.971248		16.0509	8.88098e-05	0.000104394		16.035	0.000576411	0.000567263		16.0345	0.000245486	0.00103891		16.0347	0.000547731	0.000267792
16.0655	0.956983	0.955075		16.3121	0.966654	0.966649		16.0655	0.000446725	0.000320788		16.3121	0.000160731	0.000219653		16.0655	0.961751	0.962177		16.0494	0.966742	0.970906		16.0489	0.982806	0.981958		16.049	0.970077	0.97176		16.0655	8.9473e-05	0.00010501		16.0494	0.000574747	0.000566464		16.0489	0.000246561	0.00103644		16.049	0.000545391	0.000268533
16.0801	0.955581	0.956615		16.33	0.966459	0.966589		16.0801	0.00044644	0.000321746		16.33	0.000160528	0.000219442		16.0801	0.962723	0.96276		16.0638	0.967933	0.970337		16.0632	0.983215	0.981445		16.0634	0.970294	0.971432		16.0801	9.01409e-05	0.000105626		16.0638	0.000573087	0.000565668		16.0632	0.000247636	0.00103397		16.0634	0.000543056	0.000269269
16.0947	0.95468	0.955493		16.348	0.967594	0.967005		16.0947	0.000446159	0.000322702		16.348	0.000160329	0.000219235		16.0947	0.962172	0.962054		16.0782	0.968038	0.970296		16.0776	0.981545	0.981991		16.0778	0.969954	0.971491		16.0947	9.08134e-05	0.000106243		16.0782	0.00057143	0.000564874		16.0776	0.000248711	0.00103149		16.0778	0.000540726	0.000270002
16.1093	0.956549	0.955502		16.366	0.965168	0.965753		16.1093	0.00044588	0.000323655		16.366	0.000160134	0.000219035		16.1093	0.961451	0.960528		16.0925	0.967023	0.971562		16.092	0.981784	0.981947		16.0922	0.970365	0.972121		16.1093	9.14906e-05	0.000106861		16.0925	0.000569776	0.000564083		16.092	0.000249786	0.001029		16.0922	0.0005384	0.000270731
16.1239	0.956721	0.954918		16.384	0.96504	0.96739		16.1239	0.000445605	0.000324605		16.384	0.000159944	0.00021884		16.1239	0.961808	0.963038		16.1069	0.968139	0.971916		16.1063	0.983045	0.982668		16.1065	0.970809	0.972391		16.1239	9.21724e-05	0.000107479		16.1069	0.000568126	0.000563294		16.1063	0.00025086	0.0010265		16.1065	0.000536079	0.000271456
16.1385	0.958059	0.955419		16.4019	0.965959	0.967581		16.1385	0.000445333	0.000325552		16.4019	0.000159757	0.000218651		16.1385	0.961284	0.962072		16.1213	0.968054	0.971106		16.1207	0.982656	0.98384		16.1209	0.971005	0.971981		16.1385	9.28588e-05	0.000108098		16.1213	0.000566479	0.000562508		16.1207	0.000251934	0.001024		16.1209	0.000533762	0.000272177
16.1531	0.957645	0.955374		16.4199	0.96653	0.966347		16.1531	0.000445065	0.000326496		16.4199	0.000159575	0.000218467		16.1531	0.962858	0.962103		16.1357	0.96785	0.970455		16.1351	0.981918	0.982781		16.1353	0.970598	0.971848		16.1531	9.35497e-05	0.000108718		16.1357	0.000564836	0.000561725		16.1351	0.000253008	0.00102149		16.1353	0.00053145	0.000272894
16.1677	0.956186	0.954252		16.4379	0.968088	0.967476		16.1677	0.000444799	0.000327438		16.4379	0.000159397	0.000218289		16.1677	0.96392	0.962028		16.15	0.968076	0.969033		16.1494	0.981485	0.981976		16.1496	0.970784	0.972251		16.1677	9.4245e-05	0.000109338		16.15	0.000563196	0.000560944		16.1494	0.000254081	0.00101897		16.1496	0.000529143	0.000273606
16.1823	0.956735	0.954561		16.4559	0.968612	0.967852		16.1823	0.000444537	0.000328377		16.4559	0.000159223	0.000218116		16.1823	0.96291	0.962737		16.1644	0.968904	0.969144		16.1638	0.981719	0.982917		16.164	0.970899	0.971394		16.1823	9.49448e-05	0.000109959		16.1644	0.00056156	0.000560165		16.1638	0.000255154	0.00101644		16.164	0.000526841	0.000274315
16.1969	0.957017	0.955016		16.4738	0.967521	0.96712		16.1969	0.000444277	0.000329313		16.4738	0.000159054	0.000217949		16.1969	0.962568	0.961587		16.1788	0.968356	0.970818		16.1782	0.981158	0.983074		16.1784	0.970961	0.971033		16.1969	9.5649e-05	0.00011058		16.1788	0.000559927	0.00055939		16.1782	0.000256227	0.00101391		16.1784	0.000524543	0.000275019
16.2115	0.9572	0.955343		16.4918	0.966058	0.967258		16.2115	0.000444021	0.000330246		16.4918	0.000158889	0.000217788		16.2115	0.962802	0.960726		16.1932	0.967113	0.97033		16.1925	0.980455	0.982604		16.1927	0.971959	0.973014		16.2115	9.63576e-05	0.000111202		16.1932	0.000558297	0.000558617		16.1925	0.000257299	0.00101137		16.1927	0.000522251	0.00027572
16.2261	0.95869	0.955071		16.5098	0.967404	0.966507		16.2261	0.000443768	0.000331177		16.5098	0.000158728	0.000217631		16.2261	0.962287	0.961469		16.2075	0.966535	0.970543		16.2069	0.980976	0.981711		16.2071	0.970621	0.97358		16.2261	9.70705e-05	0.000111825		16.2075	0.000556671	0.000557846		16.2069	0.000258372	0.00100883		16.2071	0.000519963	0.000276416
16.2406	0.957536	0.954997		16.5277	0.966842	0.966818		16.2406	0.000443518	0.000332105		16.5277	0.000158571	0.000217481		16.2406	0.96193	0.962245		16.2219	0.966525	0.970963		16.2213	0.982386	0.98234		16.2215	0.969852	0.972425		16.2406	9.77876e-05	0.000112448		16.2219	0.000555049	0.000557078		16.2213	0.000259443	0.00100628		16.2215	0.000517681	0.000277107
16.2552	0.956463	0.954867		16.5457	0.967626	0.966399		16.2552	0.000443272	0.00033303		16.5457	0.000158419	0.000217335		16.2552	0.960976	0.961362		16.2363	0.966707	0.970444		16.2356	0.983199	0.982261		16.2359	0.969927	0.971554		16.2552	9.8509e-05	0.000113072		16.2363	0.00055343	0.000556313		16.2356	0.000260515	0.00100372		16.2359	0.000515403	0.000277795
16.2698	0.957391	0.956022		16.5637	0.966625	0.967013		16.2698	0.000443028	0.000333952		16.5637	0.000158271	0.000217195		16.2698	0.963402	0.960611		16.2507	0.966874	0.970829		16.25	0.98178	0.982397		16.2502	0.970789	0.973388		16.2698	9.92345e-05	0.000113696		16.2507	0.000551814	0.000555551		16.25	0.000261586	0.00100115		16.2502	0.000513131	0.000278477
16.2844	0.957735	0.955048		16.5817	0.965945	0.966326		16.2844	0.000442788	0.000334871		16.5817	0.000158128	0.00021706		16.2844	0.96287	0.960778		16.265	0.967078	0.970984		16.2644	0.981667	0.981998		16.2646	0.970975	0.973841		16.2844	9.99642e-05	0.000114322		16.265	0.000550202	0.000554791		16.2644	0.000262656	0.000998579		16.2646	0.000510864	0.000279156
16.299	0.957696	0.954933		16.5996	0.966388	0.966293		16.299	0.00044255	0.000335788		16.5996	0.000157989	0.000216931		16.299	0.96289	0.962904		16.2794	0.966872	0.970085		16.2787	0.98184	0.982797		16.279	0.971639	0.972886		16.299	0.000100698	0.000114948		16.2794	0.000548594	0.000554034		16.2787	0.000263727	0.000996001		16.279	0.000508602	0.00027983
16.3136	0.958241	0.955958		16.6176	0.9677	0.966101		16.3136	0.000442316	0.000336702		16.6176	0.000157854	0.000216806		16.3136	0.962741	0.963466		16.2938	0.967679	0.970854		16.2931	0.982236	0.98333		16.2933	0.97043	0.972111		16.3136	0.000101436	0.000115574		16.2938	0.00054699	0.000553279		16.2931	0.000264797	0.000993416		16.2933	0.000506346	0.000280499
16.3282	0.958568	0.955653		16.6356	0.967615	0.965828		16.3282	0.000442085	0.000337614		16.6356	0.000157724	0.000216687		16.3282	0.962118	0.962453		16.3082	0.967015	0.970885		16.3075	0.981982	0.98262		16.3077	0.970137	0.972339		16.3282	0.000102177	0.000116201		16.3082	0.000545389	0.000552527		16.3075	0.000265866	0.000990825		16.3077	0.000504095	0.000281164
16.3428	0.957871	0.955469		16.6536	0.966478	0.965996		16.3428	0.000441857	0.000338522		16.6536	0.000157599	0.000216572		16.3428	0.960983	0.962202		16.3226	0.968149	0.970028		16.3218	0.981075	0.982269		16.3221	0.971165	0.971597		16.3428	0.000102923	0.000116829		16.3226	0.000543791	0.000551778		16.3218	0.000266935	0.000988228		16.3221	0.000501849	0.000281825
16.3574	0.956715	0.955409		16.6715	0.966007	0.967343		16.3574	0.000441632	0.000339428		16.6715	0.000157478	0.000216463		16.3574	0.960973	0.961711		16.3369	0.969417	0.971278		16.3362	0.98202	0.98245		16.3364	0.97168	0.972904		16.3574	0.000103673	0.000117458		16.3369	0.000542197	0.000551031		16.3362	0.000268004	0.000985625		16.3364	0.000499608	0.00028248
16.372	0.956392	0.953885		16.6895	0.966931	0.966316		16.372	0.00044141	0.000340332		16.6895	0.000157362	0.000216358		16.372	0.962421	0.961504		16.3513	0.971659	0.970163		16.3506	0.982809	0.981543		16.3508	0.971704	0.971828		16.372	0.000104426	0.000118088		16.3513	0.000540607	0.000550287		16.3506	0.000269072	0.000983016		16.3508	0.000497373	0.000283131
16.3866	0.958095	0.954784		16.7075	0.966933	0.966245		16.3866	0.000441191	0.000341232		16.7075	0.00015725	0.000216258		16.3866	0.96321	0.961568		16.3657	0.966932	0.972496		16.3649	0.982465	0.982017		16.3652	0.971006	0.972582		16.3866	0.000105183	0.000118718		16.3657	0.000539021	0.000549546		16.3649	0.00027014	0.000980401		16.3652	0.000495144	0.000283777
16.4012	0.957188	0.954583		16.7255	0.966866	0.96649		16.4012	0.000440975	0.00034213		16.7255	0.000157143	0.000216163		16.4012	0.963328	0.962925		16.3801	0.967197	0.970539		16.3793	0.982835	0.981521		16.3796	0.971212	0.97124		16.4012	0.000105944	0.000119349		16.3801	0.000537438	0.000548807		16.3793	0.000271207	0.00097778		16.3796	0.00049292	0.000284419
16.4158	0.957715	0.95557		16.7434	0.96736	0.96625		16.4158	0.000440762	0.000343026		16.7434	0.00015704	0.000216072		16.4158	0.962222	0.962268		16.3944	0.966681	0.971353		16.3937	0.9817	0.983785		16.3939	0.970952	0.971512		16.4158	0.000106708	0.000119981		16.3944	0.000535858	0.000548071		16.3937	0.000272274	0.000975154		16.3939	0.000490701	0.000285056
16.4304	0.958998	0.95435		16.7614	0.96727	0.966441		16.4304	0.000440552	0.000343919		16.7614	0.000156942	0.000215985		16.4304	0.962293	0.962609		16.4088	0.965775	0.971264		16.408	0.982681	0.983872		16.4083	0.969109	0.971194		16.4304	0.000107476	0.000120613		16.4088	0.000534283	0.000547338		16.408	0.000273341	0.000972521		16.4083	0.000488488	0.000285688
16.445	0.958382	0.955077		16.7794	0.9673	0.966643		16.445	0.000440345	0.000344809		16.7794	0.000156849	0.000215903		16.445	0.961943	0.960476		16.4232	0.966681	0.971567		16.4224	0.982395	0.983065		16.4227	0.970324	0.972761		16.445	0.000108247	0.000121246		16.4232	0.000532711	0.000546607		16.4224	0.000274407	0.000969884		16.4227	0.000486281	0.000286315
16.4596	0.959043	0.955547		16.7973	0.967482	0.966613		16.4596	0.000440141	0.000345697		16.7973	0.00015676	0.000215826		16.4596	0.963787	0.961221		16.4376	0.967175	0.970959		16.4368	0.982128	0.983413		16.437	0.970669	0.973141		16.4596	0.000109022	0.000121881		16.4376	0.000531142	0.000545879		16.4368	0.000275472	0.000967241		16.437	0.000484079	0.000286938
16.4742	0.959289	0.955014		16.8153	0.967538	0.966474		16.4742	0.00043994	0.000346582		16.8153	0.000156676	0.000215752		16.4742	0.961205	0.963046		16.4519	0.969591	0.972009		16.4511	0.982382	0.98281		16.4514	0.970333	0.972608		16.4742	0.000109801	0.000122516		16.4519	0.000529578	0.000545153		16.4511	0.000276537	0.000964593		16.4514	0.000481883	0.000287555
16.4888	0.958227	0.9562		16.8333	0.967774	0.967036		16.4888	0.000439742	0.000347465		16.8333	0.000156596	0.000215682		16.4888	0.960699	0.965001		16.4663	0.96886	0.971391		16.4655	0.982229	0.983344		16.4658	0.97042	0.97237		16.4888	0.000110582	0.000123151		16.4663	0.000528016	0.00054443		16.4655	0.000277602	0.000961939		16.4658	0.000479693	0.000288168
16.5034	0.957737	0.955187		16.8513	0.967411	0.967619		16.5034	0.000439546	0.000348345		16.8513	0.000156521	0.000215617		16.5034	0.964108	0.963348		16.4807	0.966893	0.971993		16.4799	0.981527	0.982743		16.4802	0.969876	0.971251		16.5034	0.000111367	0.000123788		16.4807	0.000526459	0.000543709		16.4799	0.000278666	0.000959281		16.4802	0.000477508	0.000288776
16.518	0.956621	0.955589		16.8692	0.966786	0.966133		16.518	0.000439354	0.000349223		16.8692	0.000156451	0.000215555		16.518	0.962775	0.961494		16.4951	0.966047	0.968683		16.4943	0.982232	0.982641		16.4945	0.970101	0.972246		16.518	0.000112155	0.000124425		16.4951	0.000524905	0.000542991		16.4943	0.000279729	0.000956618		16.4945	0.000475329	0.000289379
16.5326	0.957516	0.955432		16.8872	0.967462	0.965261		16.5326	0.000439164	0.000350098		16.8872	0.000156386	0.000215496		16.5326	0.96248	0.961989		16.5094	0.968875	0.969241		16.5086	0.983202	0.983962		16.5089	0.970367	0.97284		16.5326	0.000112947	0.000125064		16.5094	0.000523354	0.000542276		16.5086	0.000280792	0.000953949		16.5089	0.000473155	0.000289977
16.5472	0.958263	0.954823		16.9052	0.967091	0.967515		16.5472	0.000438977	0.000350971		16.9052	0.000156325	0.000215441		16.5472	0.962331	0.961764		16.5238	0.969326	0.972075		16.523	0.982333	0.982466		16.5233	0.970323	0.973208		16.5472	0.000113741	0.000125703		16.5238	0.000521808	0.000541563		16.523	0.000281855	0.000951277		16.5233	0.000470988	0.00029057
16.5618	0.958063	0.95441		16.9232	0.966597	0.966023		16.5618	0.000438792	0.000351842		16.9232	0.000156269	0.000215389		16.5618	0.962379	0.961524		16.5382	0.96746	0.972062		16.5374	0.983563	0.983048		16.5376	0.969969	0.972223		16.5618	0.000114538	0.000126343		16.5382	0.000520265	0.000540852		16.5374	0.000282916	0.000948599		16.5376	0.000468826	0.000291159
16.5764	0.957525	0.955536		16.9411	0.965316	0.965416		16.5764	0.000438611	0.000352711		16.9411	0.000156217	0.000215341		16.5764	0.96162	0.962413		16.5526	0.96716	0.969319		16.5517	0.982275	0.983465		16.552	0.97064	0.972496		16.5764	0.000115339	0.000126984		16.5526	0.000518725	0.000540144		16.5517	0.000283978	0.000945917		16.552	0.00046667	0.000291742
16.591	0.957849	0.955623		16.9591	0.965454	0.965842		16.591	0.000438432	0.000353577		16.9591	0.00015617	0.000215295		16.591	0.962233	0.962571		16.5669	0.967229	0.971892		16.5661	0.981375	0.982955		16.5664	0.970751	0.972738		16.591	0.000116142	0.000127625		16.5669	0.000517189	0.000539438		16.5661	0.000285039	0.000943231		16.5664	0.00046452	0.000292321
16.6055	0.956899	0.954103		16.9771	0.967446	0.966591		16.6055	0.000438256	0.000354441		16.9771	0.000156128	0.000215252		16.6055	0.963365	0.962533		16.5813	0.966325	0.971399		16.5805	0.981276	0.983019		16.5807	0.971965	0.972141		16.6055	0.000116948	0.000128268		16.5813	0.000515656	0.000538735		16.5805	0.000286099	0.000940541		16.5807	0.000462375	0.000292894
16.6201	0.956296	0.954973		16.9951	0.968512	0.967435		16.6201	0.000438082	0.000355303		16.9951	0.00015609	0.000215212		16.6201	0.96172	0.962466		16.5957	0.967507	0.971414		16.5948	0.981875	0.985268		16.5951	0.971321	0.973074		16.6201	0.000117757	0.000128912		16.5957	0.000514127	0.000538034		16.5948	0.000287159	0.000937847		16.5951	0.000460237	0.000293463
16.6347	0.955373	0.954619		17.013	0.967844	0.966887		16.6347	0.000437911	0.000356163		17.013	0.000156057	0.000215174		16.6347	0.961597	0.961666		16.6101	0.966871	0.971792		16.6092	0.984275	0.983551		16.6095	0.969541	0.972305		16.6347	0.000118568	0.000129556		16.6101	0.000512602	0.000537336		16.6092	0.000288218	0.000935148		16.6095	0.000458104	0.000294027
16.6493	0.956732	0.955591		17.031	0.966233	0.966196		16.6493	0.000437742	0.000357021		17.031	0.000156028	0.000215139		16.6493	0.96159	0.962112		16.6244	0.968649	0.970617		16.6236	0.982987	0.984672		16.6239	0.970069	0.971123		16.6493	0.000119382	0.000130202		16.6244	0.00051108	0.00053664		16.6236	0.000289276	0.000932446		16.6239	0.000455977	0.000294586
16.6639	0.956651	0.954489		17.049	0.968177	0.966696		16.6639	0.000437576	0.000357877		17.049	0.000156004	0.000215105		16.6639	0.960772	0.962822		16.6388	0.96666	0.97166		16.6379	0.982031	0.983418		16.6382	0.97159	0.971899		16.6639	0.000120198	0.000130848		16.6388	0.000509561	0.000535946		16.6379	0.000290334	0.000929741		16.6382	0.000453856	0.00029514
16.6785	0.957547	0.955183		17.067	0.967122	0.967492		16.6785	0.000437412	0.000358731		17.067	0.000155984	0.000215074		16.6785	0.960794	0.963085		16.6532	0.969929	0.97155		16.6523	0.982783	0.982737		16.6526	0.971612	0.971079		16.6785	0.000121017	0.000131496		16.6532	0.000508046	0.000535254		16.6523	0.000291391	0.000927032		16.6526	0.00045174	0.000295689
16.6931	0.95806	0.955908		17.0849	0.967211	0.967366		16.6931	0.000437251	0.000359582		17.0849	0.000155969	0.000215044		16.6931	0.961502	0.962259		16.6676	0.969514	0.971282		16.6667	0.982818	0.98257		16.667	0.970768	0.971349		16.6931	0.000121838	0.000132144		16.6676	0.000506534	0.000534565		16.6667	0.000292448	0.000924319		16.667	0.000449631	0.000296233
16.7077	0.95703	0.956037		17.1029	0.968614	0.966291		16.7077	0.000437092	0.000360432		17.1029	0.000155958	0.000215015		16.7077	0.96178	0.961036		16.6819	0.967811	0.971597		16.681	0.981559	0.982155		16.6813	0.971844	0.972435		16.7077	0.000122662	0.000132794		16.6819	0.000505026	0.000533877		16.681	0.000293504	0.000921603		16.6813	0.000447527	0.000296773
16.7223	0.956496	0.955816		17.1209	0.967556	0.964548		16.7223	0.000436935	0.00036128		17.1209	0.000155951	0.000214987		16.7223	0.961352	0.961336		16.6963	0.968296	0.971632		16.6954	0.983853	0.983452		16.6957	0.968938	0.972541		16.7223	0.000123487	0.000133444		16.6963	0.000503521	0.000533192		16.6954	0.000294559	0.000918885		16.6957	0.000445429	0.000297307
16.7369	0.956522	0.955121		17.1388	0.968054	0.967583		16.7369	0.000436781	0.000362127		17.1388	0.000155948	0.000214961		16.7369	0.962601	0.962267		16.7107	0.968472	0.971449		16.7098	0.982797	0.98361		16.7101	0.971594	0.970871		16.7369	0.000124315	0.000134096		16.7107	0.000502019	0.000532509		16.7098	0.000295614	0.000916163		16.7101	0.000443337	0.000297837
16.7515	0.957122	0.954827		17.1568	0.96775	0.965624		16.7515	0.000436628	0.000362971		17.1568	0.00015595	0.000214935		16.7515	0.96314	0.962099		16.7251	0.969327	0.970256		16.7241	0.982294	0.984062		16.7244	0.971667	0.971861		16.7515	0.000125145	0.000134748		16.7251	0.000500521	0.000531829		16.7241	0.000296668	0.000913439		16.7244	0.00044125	0.000298362
16.7661	0.957424	0.954901		17.1748	0.966491	0.967045		16.7661	0.000436478	0.000363814		17.1748	0.000155955	0.000214909		16.7661	0.963122	0.96218		16.7394	0.967937	0.971018		16.7385	0.983292	0.983572		16.7388	0.970004	0.97322		16.7661	0.000125976	0.000135402		16.7394	0.000499026	0.00053115		16.7385	0.000297721	0.000910712		16.7388	0.00043917	0.000298882
16.7807	0.957289	0.955194		17.1928	0.966405	0.968436		16.7807	0.00043633	0.000364656		17.1928	0.000155964	0.000214884		16.7807	0.962356	0.961895		16.7538	0.968136	0.969828		16.7529	0.982674	0.983565		16.7532	0.970413	0.97243		16.7807	0.00012681	0.000136057		16.7538	0.000497535	0.000530473		16.7529	0.000298773	0.000907982		16.7532	0.000437095	0.000299398
16.7953	0.957754	0.955336		17.2107	0.968421	0.966583		16.7953	0.000436184	0.000365495		17.2107	0.000155977	0.000214858		16.7953	0.96274	0.963285		16.7682	0.966708	0.972584		16.7672	0.981296	0.984822		16.7676	0.970867	0.972201		16.7953	0.000127645	0.000136712		16.7682	0.000496046	0.000529798		16.7672	0.000299825	0.000905251		16.7676	0.000435025	0.000299909
16.8099	0.959014	0.955955		17.2287	0.96698	0.965774		16.8099	0.00043604	0.000366334		17.2287	0.000155994	0.000214832		16.8099	0.960742	0.963042		16.7826	0.967453	0.970839		16.7816	0.982382	0.983301		16.7819	0.972038	0.972287		16.8099	0.000128481	0.000137369		16.7826	0.000494561	0.000529125		16.7816	0.000300876	0.000902517		16.7819	0.000432962	0.000300415
16.8245	0.959053	0.955918		17.2467	0.966831	0.96614		16.8245	0.000435897	0.000367171		17.2467	0.000156014	0.000214805		16.8245	0.960616	0.963355		16.7969	0.966985	0.971252		16.796	0.983024	0.983812		16.7963	0.971542	0.97272		16.8245	0.00012932	0.000138027		16.7969	0.000493079	0.000528453		16.796	0.000301926	0.000899781		16.7963	0.000430904	0.000300916
16.8391	0.959169	0.953392		17.2647	0.965416	0.966087		16.8391	0.000435757	0.000368006		17.2647	0.000156038	0.000214778		16.8391	0.960756	0.96217		16.8113	0.966742	0.970732		16.8103	0.980704	0.98196		16.8107	0.970256	0.972658		16.8391	0.000130159	0.000138686		16.8113	0.0004916	0.000527784		16.8103	0.000302975	0.000897043		16.8107	0.000428851	0.000301413
16.8537	0.956409	0.956041		17.2826	0.966057	0.967859		16.8537	0.000435618	0.00036884		17.2826	0.000156065	0.000214749		16.8537	0.961042	0.963237		16.8257	0.967531	0.970798		16.8247	0.981755	0.981992		16.825	0.971577	0.971907		16.8537	0.000131001	0.000139346		16.8257	0.000490124	0.000527116		16.8247	0.000304024	0.000894304		16.825	0.000426804	0.000301905
16.8683	0.956767	0.95504		17.3006	0.967289	0.966015		16.8683	0.000435481	0.000369673		17.3006	0.000156094	0.000214718		16.8683	0.962846	0.962545		16.8401	0.968277	0.970657		16.8391	0.982244	0.982246		16.8394	0.970359	0.972135		16.8683	0.000131843	0.000140007		16.8401	0.000488651	0.00052645		16.8391	0.000305071	0.000891563		16.8394	0.000424763	0.000302393
16.8829	0.957542	0.954605		17.3186	0.964706	0.966398		16.8829	0.000435345	0.000370505		17.3186	0.000156127	0.000214686		16.8829	0.962896	0.962358		16.8544	0.967409	0.971264		16.8534	0.982849	0.982766		16.8538	0.971083	0.971225		16.8829	0.000132686	0.000140669		16.8544	0.000487181	0.000525785		16.8534	0.000306118	0.000888821		16.8538	0.000422727	0.000302876
16.8975	0.956821	0.956355		17.3366	0.967942	0.96728		16.8975	0.000435211	0.000371335		17.3366	0.000156163	0.000214652		16.8975	0.962399	0.962368		16.8688	0.96793	0.971835		16.8678	0.983564	0.983518		16.8682	0.972604	0.971769		16.8975	0.000133531	0.000141332		16.8688	0.000485714	0.000525122		16.8678	0.000307164	0.000886078		16.8682	0.000420697	0.000303355
16.9121	0.957428	0.956128		17.3545	0.967431	0.967003		16.9121	0.000435078	0.000372164		17.3545	0.000156201	0.000214615		16.9121	0.962506	0.961979		16.8832	0.966785	0.97197		16.8822	0.982065	0.983578		16.8825	0.97142	0.972777		16.9121	0.000134376	0.000141996		16.8832	0.00048425	0.000524461		16.8822	0.000308209	0.000883334		16.8825	0.000418672	0.000303829
16.9267	0.9583	0.955685		17.3725	0.966666	0.965811		16.9267	0.000434947	0.000372993		17.3725	0.000156242	0.000214576		16.9267	0.961973	0.962253		16.8976	0.968072	0.97148		16.8966	0.98323	0.984066		16.8969	0.970464	0.972464		16.9267	0.000135222	0.000142661		16.8976	0.000482789	0.0005238		16.8966	0.000309253	0.000880589		16.8969	0.000416652	0.000304299
16.9413	0.956876	0.956244		17.3905	0.968024	0.967085		16.9413	0.000434817	0.00037382		17.3905	0.000156285	0.000214534		16.9413	0.961539	0.963257		16.9119	0.968348	0.970572		16.9109	0.983207	0.983268		16.9113	0.970764	0.973326		16.9413	0.000136069	0.000143328		16.9119	0.00048133	0.000523141		16.9109	0.000310296	0.000877844		16.9113	0.000414638	0.000304765
16.9558	0.957054	0.955912		17.4084	0.966123	0.965658		16.9558	0.000434689	0.000374647		17.4084	0.00015633	0.000214488		16.9558	0.962494	0.961705		16.9263	0.968726	0.970704		16.9253	0.983468	0.983329		16.9256	0.971585	0.973181		16.9558	0.000136916	0.000143995		16.9263	0.000479874	0.000522483		16.9253	0.000311338	0.000875098		16.9256	0.000412629	0.000305226
16.9704	0.958247	0.95552		17.4264	0.966213	0.967189		16.9704	0.000434561	0.000375473		17.4264	0.000156377	0.00021444		16.9704	0.961995	0.96233		16.9407	0.968225	0.969947		16.9397	0.983391	0.982469		16.94	0.971048	0.972306		16.9704	0.000137764	0.000144663		16.9407	0.000478421	0.000521826		16.9397	0.000312379	0.000872352		16.94	0.000410624	0.000305683
16.985	0.957959	0.955889		17.4444	0.967029	0.968099		16.985	0.000434434	0.000376299		17.4444	0.000156426	0.000214388		16.985	0.963181	0.963198		16.9551	0.968735	0.969345		16.954	0.982115	0.982577		16.9544	0.970582	0.972355		16.985	0.000138612	0.000145332		16.9551	0.000476971	0.00052117		16.954	0.000313419	0.000869606		16.9544	0.000408625	0.000306136
16.9996	0.957214	0.956214		17.4624	0.967191	0.96585		16.9996	0.000434309	0.000377123		17.4624	0.000156477	0.000214333		16.9996	0.963679	0.962054		16.9695	0.968922	0.969609		16.9684	0.982519	0.982945		16.9687	0.972038	0.971982		16.9996	0.00013946	0.000146003		16.9695	0.000475522	0.000520515		16.9684	0.000314458	0.00086686		16.9687	0.000406631	0.000306585
17.0142	0.956941	0.955967		17.4803	0.967595	0.966425		17.0142	0.000434184	0.000377947		17.4803	0.000156529	0.000214274		17.0142	0.961107	0.962874		16.9838	0.96807	0.970968		16.9828	0.983711	0.982531		16.9831	0.972341	0.972021		17.0142	0.000140308	0.000146674		16.9838	0.000474076	0.000519861		16.9828	0.000315495	0.000864114		16.9831	0.000404641	0.00030703
17.0288	0.957043	0.955861		17.4983	0.966428	0.966678		17.0288	0.00043406	0.000378771		17.4983	0.000156583	0.000214211		17.0288	0.960881	0.961936		16.9982	0.967525	0.971154		16.9971	0.983212	0.98298		16.9975	0.971552	0.972591		17.0288	0.000141156	0.000147346		16.9982	0.000472633	0.000519208		16.9971	0.000316532	0.000861369		16.9975	0.000402656	0.000307471
17.0434	0.957654	0.956571		17.5163	0.966557	0.966046		17.0434	0.000433936	0.000379595		17.5163	0.000156639	0.000214145		17.0434	0.962123	0.96163		17.0126	0.967636	0.97022		17.0115	0.983388	0.983321		17.0119	0.972066	0.971982		17.0434	0.000142004	0.000148018		17.0126	0.000471192	0.000518555		17.0115	0.000317568	0.000858625		17.0119	0.000400676	0.000307908
17.058	0.957837	0.956137		17.5343	0.96727	0.966144		17.058	0.000433813	0.000380418		17.5343	0.000156696	0.000214076		17.058	0.962859	0.962991		17.027	0.967175	0.971274		17.0259	0.984019	0.983435		17.0262	0.972357	0.97166		17.058	0.000142852	0.000148692		17.027	0.000469752	0.000517903		17.0259	0.000318602	0.000855881		17.0262	0.0003987	0.000308341
17.0726	0.957453	0.955423		17.5522	0.967015	0.966433		17.0726	0.000433691	0.000381241		17.5522	0.000156754	0.000214004		17.0726	0.963008	0.962031		17.0413	0.967459	0.971924		17.0402	0.982689	0.983066		17.0406	0.971532	0.972082		17.0726	0.000143699	0.000149367		17.0413	0.000468315	0.000517251		17.0402	0.000319635	0.000853138		17.0406	0.000396729	0.000308771
17.0872	0.958183	0.955594		17.5702	0.96697	0.966577		17.0872	0.000433568	0.000382064		17.5702	0.000156815	0.000213929		17.0872	0.963385	0.96269		17.0557	0.968705	0.971892		17.0546	0.98169	0.983054		17.055	0.971097	0.972422		17.0872	0.000144545	0.000150042		17.0557	0.00046688	0.000516599		17.0546	0.000320667	0.000850397		17.055	0.000394761	0.000309197
17.1018	0.957945	0.956944		17.5882	0.966227	0.966439		17.1018	0.000433447	0.000382887		17.5882	0.000156877	0.000213852		17.1018	0.962246	0.962711		17.0701	0.968214	0.971459		17.069	0.981714	0.982865		17.0693	0.971044	0.972666		17.1018	0.000145391	0.000150718		17.0701	0.000465446	0.000515947		17.069	0.000321698	0.000847657		17.0693	0.000392798	0.00030962
17.1164	0.958382	0.954606		17.6062	0.966715	0.966883		17.1164	0.000433325	0.00038371		17.6062	0.000156942	0.000213774		17.1164	0.962827	0.962688		17.0845	0.968766	0.97084		17.0833	0.981041	0.982623		17.0837	0.970059	0.972104		17.1164	0.000146236	0.000151395		17.0845	0.000464014	0.000515296		17.0833	0.000322727	0.000844919		17.0837	0.000390839	0.000310039
17.131	0.958044	0.954049		17.6241	0.966813	0.967515		17.131	0.000433203	0.000384534		17.6241	0.00015701	0.000213696		17.131	0.961657	0.962336		17.0988	0.968356	0.971391		17.0977	0.981454	0.983567		17.0981	0.971884	0.972039		17.131	0.00014708	0.000152072		17.0988	0.000462584	0.000514644		17.0977	0.000323755	0.000842182		17.0981	0.000388883	0.000310455
17.1456	0.957439	0.955796		17.6421	0.966743	0.967338		17.1456	0.000433081	0.000385357		17.6421	0.00015708	0.000213619		17.1456	0.962958	0.962787		17.1132	0.967122	0.970418		17.1121	0.982247	0.983557		17.1124	0.971017	0.972857		17.1456	0.000147923	0.00015275		17.1132	0.000461155	0.000513992		17.1121	0.000324782	0.000839448		17.1124	0.000386931	0.000310868
17.1602	0.956988	0.95615		17.6601	0.967158	0.966409		17.1602	0.000432958	0.000386182		17.6601	0.000157155	0.000213544		17.1602	0.961332	0.962165		17.1276	0.96823	0.97037		17.1264	0.983254	0.983419		17.1268	0.969901	0.973136		17.1602	0.000148765	0.000153428		17.1276	0.000459727	0.00051334		17.1264	0.000325808	0.000836715		17.1268	0.000384982	0.000311278
17.1748	0.956868	0.955509		17.678	0.96841	0.965271		17.1748	0.000432836	0.000387006		17.678	0.000157234	0.000213472		17.1748	0.961002	0.964482		17.142	0.968727	0.971046		17.1408	0.981697	0.98283		17.1412	0.969521	0.972819		17.1748	0.000149605	0.000154107		17.142	0.000458301	0.000512687		17.1408	0.000326832	0.000833985		17.1412	0.000383036	0.000311685
17.1894	0.958079	0.95519		17.696	0.96752	0.966832		17.1894	0.000432713	0.000387832		17.696	0.000157319	0.000213407		17.1894	0.960404	0.961122		17.1563	0.968117	0.971663		17.1552	0.981955	0.983352		17.1556	0.969797	0.971939		17.1894	0.000150444	0.000154787		17.1563	0.000456875	0.000512034		17.1552	0.000327854	0.000831258		17.1556	0.000381094	0.000312089
17.204	0.957355	0.955471		17.714	0.96671	0.966083		17.204	0.000432589	0.000388658		17.714	0.00015741	0.000213349		17.204	0.961833	0.960036		17.1707	0.967547	0.972125		17.1695	0.98224	0.983195		17.1699	0.971431	0.972373		17.204	0.000151282	0.000155467		17.1707	0.000455451	0.00051138		17.1695	0.000328876	0.000828533		17.1699	0.000379154	0.00031249
17.2186	0.956565	0.955112		17.732	0.966614	0.967027		17.2186	0.000432464	0.000389485		17.732	0.000157509	0.0002133		17.2186	0.961907	0.961372		17.1851	0.968635	0.972573		17.1839	0.981977	0.982352		17.1843	0.972453	0.972646		17.2186	0.000152117	0.000156147		17.1851	0.000454027	0.000510724		17.1839	0.000329895	0.000825811		17.1843	0.000377217	0.00031289
17.2332	0.9584	0.955229		17.7499	0.966127	0.967497		17.2332	0.000432339	0.000390314		17.7499	0.000157616	0.000213263		17.2332	0.962354	0.962721		17.1995	0.967965	0.971479		17.1983	0.98073	0.985374		17.1987	0.971393	0.971928		17.2332	0.000152951	0.000156827		17.1995	0.000452604	0.000510068		17.1983	0.000330914	0.000823092		17.1987	0.000375282	0.000313286
17.2478	0.958088	0.955806		17.7679	0.967404	0.965347		17.2478	0.000432212	0.000391143		17.7679	0.000157733	0.00021324		17.2478	0.961987	0.962187		17.2138	0.967672	0.9709		17.2126	0.982345	0.983747		17.213	0.970873	0.971825		17.2478	0.000153783	0.000157508		17.2138	0.000451181	0.000509411		17.2126	0.00033193	0.000820376		17.213	0.000373349	0.000313681
17.2624	0.957196	0.955962		17.7859	0.968131	0.966829		17.2624	0.000432084	0.000391974		17.7859	0.000157909	0.00021326		17.2624	0.960773	0.961555		17.2282	0.9675	0.970974		17.227	0.983767	0.98295		17.2274	0.971145	0.971625		17.2624	0.000154613	0.000158189		17.2282	0.000449758	0.000508752		17.227	0.000332946	0.000817664		17.2274	0.000371419	0.000314074
17.277	0.956972	0.956066		17.8039	0.96769	0.965848		17.277	0.000431955	0.000392806		17.8039	0.000158925	0.000213927		17.277	0.960816	0.962958		17.2426	0.967002	0.970912		17.2414	0.983115	0.984427		17.2418	0.971672	0.97191		17.277	0.000155441	0.00015887		17.2426	0.000448336	0.000508092		17.2414	0.000333959	0.000814955		17.2418	0.000369489	0.000314464
17.2916	0.958188	0.955473		17.8218	0.967724	0.967526		17.2916	0.000431824	0.00039364		17.8218	0.000159967	0.000214603		17.2916	0.96205	0.961655		17.257	0.966663	0.971773		17.2557	0.983004	0.983885		17.2562	0.969996	0.971888		17.2916	0.000156267	0.000159551		17.257	0.000446913	0.000507429		17.2557	0.000334971	0.00081225		17.2562	0.000367561	0.000314854
17.3061	0.957845	0.955749		17.8398	0.966971	0.967045		17.3061	0.000431692	0.000394475		17.8398	0.000161031	0.000215287		17.3061	0.963933	0.962341		17.2713	0.967563	0.972466		17.2701	0.983155	0.984488		17.2705	0.971107	0.971429		17.3061	0.000157091	0.000160232		17.2713	0.00044549	0.000506765		17.2701	0.000335982	0.000809549		17.2705	0.000365635	0.000315241
17.3207	0.957346	0.95583		17.8578	0.968283	0.966944		17.3207	0.000431558	0.000395312		17.8578	0.00016212	0.00021598		17.3207	0.963504	0.963668		17.2857	0.968284	0.970678		17.2845	0.98158	0.984589		17.2849	0.97189	0.971821		17.3207	0.000157912	0.000160914		17.2857	0.000444066	0.000506099		17.2845	0.00033699	0.000806851		17.2849	0.000363708	0.000315628
17.3353	0.957262	0.955386		17.8758	0.967119	0.966647		17.3353	0.000431423	0.000396151		17.8758	0.000163231	0.000216681		17.3353	0.960357	0.962991		17.3001	0.968793	0.969432		17.2989	0.982694	0.9837		17.2993	0.971892	0.972565		17.3353	0.000158731	0.000161595		17.3001	0.000442642	0.000505431		17.2989	0.000337998	0.000804158		17.2993	0.000361783	0.000316014
17.3499	0.956302	0.957341		17.8937	0.967667	0.965803		17.3499	0.000431285	0.000396992		17.8937	0.000164364	0.000217389		17.3499	0.962065	0.961648		17.3145	0.966866	0.969257		17.3132	0.981986	0.983536		17.3136	0.971238	0.970151		17.3499	0.000159548	0.000162275		17.3145	0.000441217	0.00050476		17.3132	0.000339003	0.000801469		17.3136	0.000359857	0.000316399
17.3645	0.956578	0.956812		17.9117	0.966797	0.965464		17.3645	0.000431145	0.000397835		17.9117	0.000165519	0.000218104		17.3645	0.961694	0.961202		17.3288	0.967163	0.969561		17.3276	0.982206	0.985966		17.328	0.97183	0.971395		17.3645	0.000160362	0.000162956		17.3288	0.000439791	0.000504087		17.3276	0.000340006	0.000798783		17.328	0.000357931	0.000316783
17.3791	0.957186	0.954939		17.9297	0.967262	0.96619		17.3791	0.000431002	0.000398681		17.9297	0.000166695	0.000218825		17.3791	0.961213	0.962231		17.3432	0.967576	0.971032		17.342	0.981908	0.984363		17.3424	0.97178	0.971504		17.3791	0.000161174	0.000163636		17.3432	0.000438363	0.000503411		17.342	0.000341008	0.000796102		17.3424	0.000356005	0.000317167
17.3937	0.957983	0.955658		17.9477	0.965079	0.964895		17.3937	0.000430858	0.000399529		17.9477	0.000167892	0.000219554		17.3937	0.961898	0.96329		17.3576	0.968066	0.971182		17.3563	0.980634	0.983704		17.3567	0.970308	0.972293		17.3937	0.000161984	0.000164316		17.3576	0.000436934	0.000502731		17.3563	0.000342008	0.000793425		17.3567	0.000354077	0.000317551
17.4083	0.958087	0.955258		17.9656	0.9659	0.967481		17.4083	0.000430711	0.000400379		17.9656	0.000169108	0.000220288		17.4083	0.960134	0.963439		17.372	0.968427	0.971949		17.3707	0.983047	0.982876		17.3711	0.972824	0.97306		17.4083	0.000162792	0.000164996		17.372	0.000435503	0.000502049		17.3707	0.000343006	0.000790753		17.3711	0.000352149	0.000317935
17.4229	0.958254	0.955361		17.9836	0.967846	0.966681		17.4229	0.000430561	0.000401232		17.9836	0.000170343	0.000221027		17.4229	0.962567	0.962408		17.3863	0.969247	0.972444		17.3851	0.98418	0.984268		17.3855	0.973108	0.970674		17.4229	0.000163598	0.000165675		17.3863	0.000434071	0.000501363		17.3851	0.000344003	0.000788084		17.3855	0.000350218	0.00031832
17.4375	0.959178	0.955698		18.0016	0.968405	0.966598		17.4375	0.000430408	0.000402088		18.0016	0.000171596	0.000221772		17.4375	0.961788	0.96276		17.4007	0.968405	0.971196		17.3994	0.981738	0.984008		17.3999	0.970819	0.971127		17.4375	0.000164402	0.000166353		17.4007	0.000432636	0.000500674		17.3994	0.000344997	0.000785419		17.3999	0.000348286	0.000318706
17.4521	0.958409	0.955417		18.0195	0.967528	0.966967		17.4521	0.000430253	0.000402946		18.0195	0.000172866	0.000222522		17.4521	0.961814	0.962379		17.4151	0.968214	0.969573		17.4138	0.982573	0.983776		17.4142	0.970533	0.972411		17.4521	0.000165205	0.000167031		17.4151	0.000431199	0.000499981		17.4138	0.00034599	0.000782758		17.4142	0.000346351	0.000319093
17.4667	0.958422	0.955681		18.0375	0.967323	0.965308		17.4667	0.000430095	0.000403807		18.0375	0.000174153	0.000223275		17.4667	0.960959	0.96264		17.4295	0.968841	0.970078		17.4282	0.981248	0.984097		17.4286	0.970527	0.973597		17.4667	0.000166006	0.000167708		17.4295	0.000429759	0.000499284		17.4282	0.00034698	0.0007801		17.4286	0.000344413	0.000319481
17.4813	0.958149	0.955786		18.0555	0.966219	0.965573		17.4813	0.000429934	0.000404671		18.0555	0.000175456	0.000224033		17.4813	0.960961	0.96112		17.4438	0.967588	0.970361		17.4425	0.982026	0.983542		17.443	0.970726	0.972775		17.4813	0.000166806	0.000168385		17.4438	0.000428316	0.000498583		17.4425	0.000347969	0.000777446		17.443	0.000342472	0.000319871
17.4959	0.957881	0.956545		18.0735	0.967026	0.966999		17.4959	0.00042977	0.000405538		18.0735	0.000176773	0.000224794		17.4959	0.96248	0.960954		17.4582	0.96785	0.970989		17.4569	0.983144	0.98475		17.4573	0.970691	0.971943		17.4959	0.000167606	0.000169061		17.4582	0.00042687	0.000497878		17.4569	0.000348956	0.000774795		17.4573	0.000340527	0.000320262
17.5105	0.957033	0.954838		18.0914	0.967977	0.966419		17.5105	0.000429604	0.000406408		18.0914	0.000178105	0.000225558		17.5105	0.963056	0.961811		17.4726	0.968182	0.970958		17.4713	0.983916	0.984071		17.4717	0.970956	0.971212		17.5105	0.000168405	0.000169736		17.4726	0.000425421	0.000497168		17.4713	0.000349941	0.000772145		17.4717	0.000338578	0.000320656
17.5251	0.958386	0.955996		18.1094	0.966675	0.966757		17.5251	0.000429434	0.000407281		18.1094	0.000179449	0.000226324		17.5251	0.962441	0.962784		17.487	0.969376	0.97265		17.4856	0.982713	0.984205		17.4861	0.97101	0.972045		17.5251	0.000169205	0.00017041		17.487	0.000423969	0.000496453		17.4856	0.000350924	0.000769498		17.4861	0.000336624	0.000321053
17.5397	0.958565	0.956357		18.1274	0.967544	0.967357		17.5397	0.000429262	0.000408156		18.1274	0.000180805	0.000227093		17.5397	0.963301	0.963287		17.5013	0.970498	0.972426		17.5	0.983592	0.985121		17.5004	0.971531	0.973046		17.5397	0.000170006	0.000171083		17.5013	0.000422513	0.000495734		17.5	0.000351905	0.000766852		17.5004	0.000334666	0.000321452
17.5543	0.957289	0.956293		18.1454	0.96729	0.966752		17.5543	0.000429087	0.000409035		18.1454	0.000182173	0.000227864		17.5543	0.96379	0.963286		17.5157	0.969269	0.972284		17.5144	0.983616	0.985517		17.5148	0.971114	0.97237		17.5543	0.000170809	0.000171756		17.5157	0.000421053	0.00049501		17.5144	0.000352884	0.000764206		17.5148	0.000332701	0.000321855
17.5689	0.958141	0.956883		18.1633	0.967226	0.966693		17.5689	0.00042891	0.000409915		18.1633	0.000183551	0.000228635		17.5689	0.962253	0.963405		17.5301	0.967318	0.971148		17.5287	0.983492	0.984976		17.5292	0.970645	0.972964		17.5689	0.000171614	0.000172427		17.5301	0.00041959	0.000494281		17.5287	0.000353861	0.000761559		17.5292	0.000330731	0.000322261
17.5835	0.958524	0.958146		18.1813	0.967951	0.96478		17.5835	0.000428731	0.000410799		18.1813	0.000184939	0.000229408		17.5835	0.962208	0.962139		17.5445	0.966724	0.972006		17.5431	0.98327	0.985426		17.5436	0.972287	0.972161		17.5835	0.000172423	0.000173098		17.5445	0.000418122	0.000493546		17.5431	0.000354835	0.000758911		17.5436	0.000328755	0.00032267
17.5981	0.958687	0.955858		18.1993	0.967651	0.966969		17.5981	0.00042855	0.000411684		18.1993	0.000186335	0.000230181		17.5981	0.962269	0.960901		17.5588	0.966875	0.970848		17.5575	0.983806	0.983983		17.5579	0.972025	0.973106		17.5981	0.000173237	0.000173767		17.5588	0.000416651	0.000492807		17.5575	0.000355808	0.00075626		17.5579	0.000326772	0.000323083
17.6127	0.956986	0.954864		18.2173	0.96792	0.966427		17.6127	0.000428367	0.000412571		18.2173	0.000187738	0.000230954		17.6127	0.962354	0.961509		17.5732	0.968753	0.971005		17.5718	0.98362	0.984108		17.5723	0.971611	0.972569		17.6127	0.000174057	0.000174436		17.5732	0.000415175	0.000492062		17.5718	0.000356779	0.000753604		17.5723	0.000324781	0.0003235
17.6273	0.956496	0.954786		18.2352	0.9674	0.966369		17.6273	0.000428184	0.000413459		18.2352	0.000189148	0.000231726		17.6273	0.961022	0.963436		17.5876	0.968033	0.971418		17.5862	0.983701	0.984147		17.5867	0.971785	0.972855		17.6273	0.000174884	0.000175103		17.5876	0.000413695	0.000491312		17.5862	0.000357748	0.000750943		17.5867	0.000322784	0.000323922
17.6419	0.957875	0.955375		18.2532	0.966776	0.966497		17.6419	0.000427999	0.000414348		18.2532	0.000190564	0.000232498		17.6419	0.962547	0.962874		17.602	0.969314	0.96957		17.6006	0.983323	0.983758		17.601	0.969929	0.971703		17.6419	0.00017572	0.00017577		17.602	0.000412211	0.000490557		17.6006	0.000358714	0.000748274		17.601	0.000320779	0.000324347
17.6564	0.958117	0.956021		18.2712	0.966923	0.96591		17.6564	0.000427816	0.000415238		18.2712	0.000191985	0.000233268		17.6564	0.962819	0.961715		17.6164	0.966836	0.972038		17.6149	0.980524	0.984157		17.6154	0.969683	0.973296		17.6564	0.000176567	0.000176435		17.6164	0.000410724	0.000489797		17.6149	0.000359678	0.000745596		17.6154	0.000318765	0.000324777
17.671	0.957119	0.955465		18.2891	0.967428	0.967157		17.671	0.000427632	0.000416127		18.2891	0.00019341	0.000234036		17.671	0.961611	0.962293		17.6307	0.968852	0.972644		17.6293	0.981945	0.984572		17.6298	0.971561	0.97202		17.671	0.000177426	0.000177099		17.6307	0.000409232	0.000489031		17.6293	0.00036064	0.000742906		17.6298	0.000316744	0.000325211
17.6856	0.957143	0.955259		18.3071	0.967404	0.967352		17.6856	0.000427451	0.000417016		18.3071	0.000194838	0.000234802		17.6856	0.96228	0.96246		17.6451	0.967006	0.972361		17.6437	0.982683	0.983764		17.6442	0.971268	0.972013		17.6856	0.000178299	0.000177762		17.6451	0.000407737	0.000488261		17.6437	0.000361599	0.000740201		17.6442	0.000314715	0.00032565
17.7002	0.957307	0.955308		18.3251	0.967879	0.966703		17.7002	0.000427272	0.000417903		18.3251	0.000196267	0.000235566		17.7002	0.962801	0.962028		17.6595	0.967173	0.970795		17.658	0.981977	0.984024		17.6585	0.971124	0.972987		17.7002	0.000179189	0.000178423		17.6595	0.00040624	0.000487486		17.658	0.000362556	0.00073748		17.6585	0.000312678	0.000326093
17.7148	0.957354	0.956402		18.3431	0.967222	0.96691		17.7148	0.000427096	0.000418787		18.3431	0.000197699	0.000236326		17.7148	0.96164	0.962155		17.6739	0.966039	0.970818		17.6724	0.982266	0.983221		17.6729	0.971238	0.97239		17.7148	0.000180097	0.000179084		17.6739	0.000404739	0.000486707		17.6724	0.00036351	0.000734739		17.6729	0.000310634	0.000326539
17.7294	0.957484	0.95751		18.361	0.966988	0.966473		17.7294	0.000426924	0.000419668		18.361	0.00019913	0.000237083		17.7294	0.96145	0.962006		17.6882	0.967049	0.970986		17.6868	0.982259	0.982889		17.6873	0.970758	0.97287		17.7294	0.000181026	0.000179743		17.6882	0.000403236	0.000485924		17.6868	0.000364461	0.000731975		17.6873	0.000308581	0.00032699
17.744	0.957383	0.955758		18.379	0.96781	0.966246		17.744	0.000426758	0.000420544		18.379	0.000200562	0.000237837		17.744	0.962162	0.961994		17.7026	0.970034	0.97159		17.7011	0.981982	0.984275		17.7016	0.971577	0.972047		17.744	0.000181978	0.0001804		17.7026	0.000401732	0.000485137		17.7011	0.000365409	0.000729185		17.7016	0.000306521	0.000327443
17.7586	0.957237	0.955923		18.397	0.965794	0.966656		17.7586	0.000426597	0.000421414		18.397	0.000201992	0.000238586		17.7586	0.962719	0.9632		17.717	0.969378	0.973053		17.7155	0.98189	0.984871		17.716	0.969739	0.972695		17.7586	0.000182954	0.000181056		17.717	0.000400227	0.000484347		17.7155	0.000366353	0.000726366		17.716	0.000304454	0.0003279
17.7732	0.958108	0.954685		18.415	0.9669	0.965296		17.7732	0.000426444	0.000422279		18.415	0.000203419	0.000239331		17.7732	0.962105	0.963546		17.7314	0.967925	0.971637		17.7299	0.983029	0.985218		17.7304	0.970132	0.97533		17.7732	0.000183957	0.000181711		17.7314	0.000398723	0.000483554		17.7299	0.000367294	0.000723515		17.7304	0.000302381	0.000328359
17.7878	0.958306	0.954944		18.4329	0.966718	0.965413		17.7878	0.000426303	0.000423131		18.4329	0.000204844	0.000240071		17.7878	0.962539	0.962849		17.7457	0.967645	0.970723		17.7443	0.984277	0.984594		17.7447	0.972253	0.973551		17.7878	0.000185001	0.000182361		17.7457	0.000397219	0.00048276		17.7443	0.000368231	0.000720628		17.7447	0.000300303	0.00032882
17.8024	0.957355	0.956451		18.4509	0.96697	0.966176		17.8024	0.000426433	0.000423536		18.4509	0.000206266	0.000240805		17.8024	0.961775	0.961303		17.7601	0.966656	0.972211		17.7586	0.983528	0.983929		17.7591	0.971676	0.972879		17.8024	0.000186374	0.000182958		17.7601	0.000395717	0.000481964		17.7586	0.000369164	0.000717703		17.7591	0.00029822	0.000329282
17.817	0.957098	0.955689		18.4689	0.966786	0.966556		17.817	0.000426562	0.000423932		18.4689	0.000207683	0.000241535		17.817	0.962715	0.96168		17.7745	0.96709	0.972423		17.773	0.982172	0.983614		17.7735	0.971528	0.973486		17.817	0.000187748	0.000183547		17.7745	0.000394217	0.000481167		17.773	0.000370092	0.000714737		17.7735	0.000296133	0.000329746
17.8316	0.957929	0.95553		18.4869	0.966855	0.96623		17.8316	0.000426688	0.000424318		18.4869	0.000209095	0.000242258		17.8316	0.96281	0.963386		17.7889	0.967868	0.972953		17.7874	0.98186	0.984071		17.7879	0.971385	0.97174		17.8316	0.000189123	0.000184129		17.7889	0.000392851	0.000480403		17.7874	0.000370988	0.000711709		17.7879	0.00029413	0.000330126
17.8462	0.958737	0.955342		18.5048	0.966364	0.966748		17.8462	0.000426813	0.000424694		18.5048	0.000210501	0.000242976		17.8462	0.962401	0.962894		17.8032	0.967626	0.970135		17.8017	0.982755	0.984978		17.8022	0.970597	0.974427		17.8462	0.000190497	0.000184703		17.8032	0.000392141	0.000479884		17.8017	0.000371269	0.000708343		17.8022	0.000293195	0.000329697
17.8608	0.958292	0.955837		18.5228	0.966481	0.967239		17.8608	0.000426936	0.00042506		18.5228	0.000211901	0.000243688		17.8608	0.962099	0.96287		17.8176	0.969161	0.969673		17.8161	0.983273	0.98578		17.8166	0.970602	0.972875		17.8608	0.000191871	0.00018527		17.8176	0.000391447	0.000479364		17.8161	0.000371526	0.000704984		17.8166	0.000292279	0.000329261
17.8754	0.958124	0.956363		18.5408	0.967365	0.967318		17.8754	0.000427057	0.000425416		18.5408	0.000213294	0.000244393		17.8754	0.961879	0.963345		17.832	0.968242	0.971591		17.8305	0.982257	0.984954		17.831	0.970998	0.974819		17.8754	0.000193245	0.00018583		17.832	0.000390767	0.000478845		17.8305	0.000371758	0.000701632		17.831	0.000291382	0.000328816
17.89	0.958329	0.956667		18.5588	0.96694	0.967401		17.89	0.000427176	0.000425762		18.5588	0.000214679	0.000245091		17.89	0.961554	0.96241		17.8464	0.968572	0.972749		17.8448	0.98225	0.984904		17.8453	0.97238	0.973257		17.89	0.000194618	0.000186381		17.8464	0.000390103	0.000478324		17.8448	0.000371966	0.000698286		17.8453	0.000290502	0.000328363
17.9046	0.958339	0.955384		18.5767	0.967052	0.966611		17.9046	0.000427294	0.000426097		18.5767	0.000216055	0.000245782		17.9046	0.961243	0.962065		17.8607	0.969136	0.969608		17.8592	0.982032	0.985339		17.8597	0.972708	0.971502		17.9046	0.000195991	0.000186925		17.8607	0.000389455	0.000477804		17.8592	0.00037215	0.000694947		17.8597	0.000289641	0.000327904
17.9192	0.957404	0.955353		18.5947	0.968198	0.966096		17.9192	0.000427409	0.000426422		18.5947	0.000217423	0.000246466		17.9192	0.961723	0.962564		17.8751	0.967479	0.971582		17.8736	0.982962	0.984514		17.8741	0.971457	0.971622		17.9192	0.000197363	0.000187461		17.8751	0.000388821	0.000477283		17.8736	0.000372311	0.000691616		17.8741	0.000288797	0.000327438
17.9338	0.957532	0.956925		18.6127	0.967259	0.966605		17.9338	0.000427523	0.000426737		18.6127	0.000218781	0.000247142		17.9338	0.962304	0.962897		17.8895	0.968607	0.971891		17.8879	0.984648	0.984993		17.8884	0.970904	0.972257		17.9338	0.000198734	0.000187989		17.8895	0.000388203	0.000476763		17.8879	0.000372449	0.000688292		17.8884	0.000287972	0.000326966
17.9484	0.957759	0.957536		18.6306	0.965978	0.967007		17.9484	0.000427635	0.000427042		18.6306	0.000220129	0.000247811		17.9484	0.961206	0.962928		17.9039	0.968624	0.972045		17.9023	0.982658	0.984581		17.9028	0.972485	0.972555		17.9484	0.000200105	0.000188509		17.9039	0.0003876	0.000476243		17.9023	0.000372563	0.000684976		17.9028	0.000287164	0.000326488
17.963	0.957052	0.956348		18.6486	0.966329	0.96735		17.963	0.000427745	0.000427336		18.6486	0.000221466	0.000248472		17.963	0.961058	0.962333		17.9182	0.968021	0.971085		17.9167	0.982798	0.985568		17.9172	0.972385	0.972875		17.963	0.000201474	0.000189021		17.9182	0.000387012	0.000475723		17.9167	0.000372655	0.000681668		17.9172	0.000286373	0.000326005
17.9776	0.957682	0.95577		18.6666	0.966966	0.967769		17.9776	0.000427853	0.00042762		18.6666	0.000222792	0.000249125		17.9776	0.96191	0.962089		17.9326	0.968679	0.970924		17.931	0.982646	0.984823		17.9316	0.971155	0.97268		17.9776	0.000202842	0.000189525		17.9326	0.000386439	0.000475204		17.931	0.000372725	0.000678368		17.9316	0.000285601	0.000325518
17.9922	0.957793	0.956268		18.6846	0.967227	0.967347		17.9922	0.00042796	0.000427894		18.6846	0.000224106	0.000249769		17.9922	0.961804	0.962882		17.947	0.968218	0.971128		17.9454	0.981858	0.984403		17.9459	0.970699	0.971741		17.9922	0.000204208	0.00019002		17.947	0.000385881	0.000474686		17.9454	0.000372773	0.000675077		17.9459	0.000284845	0.000325026
18.0068	0.95707	0.955867		18.7025	0.966879	0.967186		18.0068	0.000428065	0.000428157		18.7025	0.000225407	0.000250405		18.0068	0.960988	0.962541		17.9614	0.968964	0.971711		17.9598	0.982292	0.984613		17.9603	0.971369	0.97208		18.0068	0.000205573	0.000190507		17.9614	0.000385338	0.00047417		17.9598	0.0003728	0.000671794		17.9603	0.000284107	0.000324529
18.0213	0.957248	0.955855		18.7205	0.96687	0.967388		18.0213	0.000428168	0.00042841		18.7205	0.000226697	0.000251033		18.0213	0.961818	0.961877		17.9757	0.9678	0.97082		17.9741	0.983882	0.985287		17.9747	0.971324	0.973022		18.0213	0.000206937	0.000190986		17.9757	0.00038481	0.000473655		17.9741	0.000372806	0.000668521		17.9747	0.000283385	0.00032403
18.0359	0.957746	0.956487		18.7385	0.966899	0.967025		18.0359	0.000428269	0.000428653		18.7385	0.000227973	0.000251652		18.0359	0.962478	0.961363		17.9901	0.966812	0.971026		17.9885	0.982179	0.98506		17.989	0.970792	0.972499		18.0359	0.000208299	0.000191456		17.9901	0.000384297	0.000473142		17.9885	0.000372792	0.000665256		17.989	0.000282681	0.000323526
18.0505	0.958049	0.956465		18.7565	0.967577	0.967257		18.0505	0.000428369	0.000428886		18.7565	0.000229235	0.000252262		18.0505	0.961838	0.961509		18.0045	0.967587	0.970341		18.0029	0.982679	0.984998		18.0034	0.97048	0.972338		18.0505	0.00020966	0.000191918		18.0045	0.000383798	0.000472631		18.0029	0.000372758	0.000662001		18.0034	0.000281993	0.00032302
18.0651	0.958012	0.95647		18.7744	0.967139	0.967144		18.0651	0.000428467	0.000429109		18.7744	0.000230484	0.000252863		18.0651	0.962318	0.963552		18.0189	0.96874	0.970837		18.0172	0.982125	0.984203		18.0178	0.970392	0.972621		18.0651	0.000211019	0.000192371		18.0189	0.000383314	0.000472123		18.0172	0.000372705	0.000658756		18.0178	0.000281323	0.000322511
18.0797	0.957874	0.955702		18.7924	0.968074	0.967419		18.0797	0.000428564	0.000429321		18.7924	0.000231718	0.000253455		18.0797	0.961757	0.963045		18.0332	0.968712	0.971819		18.0316	0.983168	0.985354		18.0322	0.971034	0.972425		18.0797	0.000212376	0.000192816		18.0332	0.000382845	0.000471618		18.0316	0.000372633	0.00065552		18.0322	0.000280669	0.000322
18.0943	0.957618	0.9568		18.8104	0.967641	0.967555		18.0943	0.00042866	0.000429524		18.8104	0.000232938	0.000254037		18.0943	0.961323	0.960816		18.0476	0.968039	0.970373		18.046	0.98215	0.983901		18.0465	0.970636	0.972379		18.0943	0.000213732	0.000193252		18.0476	0.000382391	0.000471116		18.046	0.000372544	0.000652294		18.0465	0.000280031	0.000321486
18.1089	0.95744	0.957906		18.8284	0.968081	0.967205		18.1089	0.000428754	0.000429717		18.8284	0.000234143	0.00025461		18.1089	0.962217	0.960394		18.062	0.968412	0.970684		18.0603	0.982775	0.983182		18.0609	0.970273	0.972027		18.1089	0.000215086	0.00019368		18.062	0.000381951	0.000470618		18.0603	0.000372437	0.000649078		18.0609	0.00027941	0.000320971
18.1235	0.957097	0.955461		18.8463	0.968054	0.965858		18.1235	0.000428848	0.0004299		18.8463	0.000235333	0.000255174		18.1235	0.962676	0.962579		18.0764	0.968806	0.971331		18.0747	0.984182	0.982275		18.0753	0.971054	0.972231		18.1235	0.000216439	0.0001941		18.0764	0.000381526	0.000470124		18.0747	0.000372314	0.000645873		18.0753	0.000278806	0.000320453
18.1381	0.957569	0.956384		18.8643	0.968047	0.966661		18.1381	0.00042894	0.000430074		18.8643	0.000236507	0.000255727		18.1381	0.962034	0.961923		18.0907	0.968505	0.970473		18.0891	0.983577	0.985777		18.0896	0.970829	0.973803		18.1381	0.000217791	0.000194511		18.0907	0.000381114	0.000469634		18.0891	0.000372175	0.000642678		18.0896	0.000278218	0.000319935
18.1527	0.957408	0.955439		18.8823	0.967234	0.966662		18.1527	0.000429031	0.000430238		18.8823	0.000237665	0.000256271		18.1527	0.961548	0.962641		18.1051	0.968009	0.971363		18.1034	0.982904	0.985521		18.104	0.970075	0.974879		18.1527	0.000219141	0.000194914		18.1051	0.000380718	0.00046915		18.1034	0.00037202	0.000639494		18.104	0.000277646	0.000319415
18.1673	0.956455	0.955294		18.9002	0.967642	0.967154		18.1673	0.000429122	0.000430393		18.9002	0.000238808	0.000256804		18.1673	0.962131	0.961421		18.1195	0.9679	0.971395		18.1178	0.982331	0.98452		18.1184	0.971067	0.973573		18.1673	0.000220491	0.000195309		18.1195	0.000380335	0.00046867		18.1178	0.000371852	0.00063632		18.1184	0.00027709	0.000318894
18.1819	0.958079	0.956524		18.9182	0.966142	0.967628		18.1819	0.000429212	0.000430539		18.9182	0.000239934	0.000257327		18.1819	0.960773	0.963173		18.1339	0.967652	0.970773		18.1322	0.98432	0.985975		18.1327	0.971752	0.973256		18.1819	0.000221839	0.000195695		18.1339	0.000379966	0.000468197		18.1322	0.00037167	0.000633158		18.1327	0.000276551	0.000318372
18.1965	0.958322	0.957442		18.9362	0.965385	0.967308		18.1965	0.000429301	0.000430675		18.9362	0.000241044	0.000257839		18.1965	0.962109	0.962164		18.1482	0.969348	0.97043		18.1466	0.982574	0.984077		18.1471	0.971319	0.972154		18.1965	0.000223185	0.000196074		18.1482	0.000379612	0.000467729		18.1466	0.000371475	0.000630007		18.1471	0.000276027	0.000317849
18.2111	0.957098	0.957131		18.9542	0.967439	0.9664		18.2111	0.00042939	0.000430803		18.9542	0.000242137	0.00025834		18.2111	0.962435	0.961899		18.1626	0.96902	0.971423		18.1609	0.983027	0.983815		18.1615	0.970603	0.97304		18.2111	0.000224531	0.000196444		18.1626	0.000379272	0.000467268		18.1609	0.000371268	0.000626866		18.1615	0.00027552	0.000317325
18.2257	0.956868	0.957293		18.9721	0.966107	0.966882		18.2257	0.000429478	0.000430922		18.9721	0.000243212	0.000258829		18.2257	0.960916	0.961538		18.177	0.967509	0.972428		18.1753	0.983186	0.984366		18.1759	0.970989	0.973472		18.2257	0.000225877	0.000196807		18.177	0.000378945	0.000466814		18.1753	0.00037105	0.000623737		18.1759	0.000275028	0.000316801
18.2403	0.958084	0.956422		18.9901	0.966799	0.965834		18.2403	0.000429567	0.000431033		18.9901	0.000244271	0.000259307		18.2403	0.962826	0.96299		18.1914	0.9673	0.972241		18.1897	0.982569	0.985039		18.1902	0.970939	0.972252		18.2403	0.000227221	0.000197162		18.1914	0.000378633	0.000466367		18.1897	0.000370821	0.000620619		18.1902	0.000274553	0.000316276
18.2549	0.95729	0.95573		19.0081	0.966365	0.965433		18.2549	0.000429655	0.000431135		19.0081	0.000245313	0.000259774		18.2549	0.962904	0.962825		18.2058	0.968969	0.971227		18.204	0.981155	0.984984		18.2046	0.970125	0.972357		18.2549	0.000228565	0.000197509		18.2058	0.000378334	0.000465928		18.204	0.000370584	0.000617513		18.2046	0.000274094	0.00031575
18.2695	0.958982	0.95533		19.0261	0.967532	0.96625		18.2695	0.000429744	0.000431229		19.0261	0.000246337	0.000260228		18.2695	0.962816	0.962032		18.2201	0.969343	0.969939		18.2184	0.982878	0.983795		18.219	0.971965	0.972144		18.2695	0.000229909	0.000197849		18.2201	0.000378049	0.000465497		18.2184	0.000370338	0.000614419		18.219	0.00027365	0.000315224
18.2841	0.959679	0.955801		19.044	0.9662	0.967542		18.2841	0.000429832	0.000431315		19.044	0.000247343	0.00026067		18.2841	0.96209	0.961798		18.2345	0.968895	0.971281		18.2328	0.983279	0.983089		18.2333	0.971732	0.973701		18.2841	0.000231252	0.000198181		18.2345	0.000377778	0.000465074		18.2328	0.000370084	0.000611336		18.2333	0.000273223	0.000314698
18.2987	0.959776	0.95714		19.062	0.966482	0.966123		18.2987	0.000429921	0.000431393		19.062	0.000248332	0.000261099		18.2987	0.961425	0.960817		18.2489	0.968914	0.971787		18.2471	0.981921	0.984915		18.2477	0.971683	0.972183		18.2987	0.000232595	0.000198506		18.2489	0.00037752	0.000464661		18.2471	0.000369824	0.000608265		18.2477	0.000272811	0.000314171
18.3133	0.958939	0.956692		19.08	0.967599	0.968002		18.3133	0.000430011	0.000431463		19.08	0.000249303	0.000261515		18.3133	0.962638	0.96165		18.2633	0.968384	0.972155		18.2615	0.982604	0.987138		18.2621	0.9713	0.973021		18.3133	0.000233938	0.000198823		18.2633	0.000377275	0.000464256		18.2615	0.000369559	0.000605207		18.2621	0.000272415	0.000313643
18.3279	0.957807	0.956076		19.098	0.966856	0.965999		18.3279	0.000430101	0.000431526		19.098	0.000250256	0.000261919		18.3279	0.962133	0.961946		18.2776	0.967727	0.970445		18.2759	0.981754	0.986915		18.2765	0.970587	0.972903		18.3279	0.00023528	0.000199134		18.2776	0.000377044	0.00046386		18.2759	0.000369289	0.00060216		18.2765	0.000272035	0.000313115
18.3425	0.957705	0.956295		19.1159	0.966469	0.966576		18.3425	0.000430192	0.000431581		19.1159	0.000251191	0.000262308		18.3425	0.962096	0.961093		18.292	0.968465	0.970564		18.2902	0.983965	0.984886		18.2908	0.970223	0.972087		18.3425	0.000236623	0.000199438		18.292	0.000376826	0.000463475		18.2902	0.000369015	0.000599126		18.2908	0.000271671	0.000312587
18.3571	0.958042	0.956426		19.1339	0.966614	0.965791		18.3571	0.000430284	0.00043163		19.1339	0.000252108	0.000262685		18.3571	0.961491	0.961569		18.3064	0.96878	0.972168		18.3046	0.982484	0.984221		18.3052	0.972148	0.97378		18.3571	0.000237966	0.000199735		18.3064	0.00037662	0.000463099		18.3046	0.000368739	0.000596105		18.3052	0.000271323	0.000312058
18.3716	0.95794	0.956203		19.1519	0.967914	0.966503		18.3716	0.000430377	0.000431671		19.1519	0.000253007	0.000263047		18.3716	0.962891	0.961417		18.3208	0.968151	0.97135		18.319	0.982895	0.984786		18.3196	0.971237	0.97275		18.3716	0.000239309	0.000200025		18.3208	0.000376428	0.000462734		18.319	0.000368462	0.000593096		18.3196	0.00027099	0.000311528
18.3862	0.958066	0.956466		19.1698	0.965995	0.968297		18.3862	0.000430471	0.000431705		19.1698	0.000253889	0.000263396		18.3862	0.963899	0.963682		18.3351	0.968589	0.971911		18.3333	0.980663	0.985329		18.3339	0.969995	0.974524		18.3862	0.000240653	0.000200308		18.3351	0.000376248	0.00046238		18.3333	0.000368185	0.0005901		18.3339	0.000270673	0.000310998
18.4008	0.958059	0.956482		19.1878	0.9668	0.967954		18.4008	0.000430566	0.000431733		19.1878	0.000254753	0.00026373		18.4008	0.962277	0.960954		18.3495	0.968545	0.972989		18.3477	0.982434	0.983264		18.3483	0.971917	0.972993		18.4008	0.000241997	0.000200586		18.3495	0.00037608	0.000462037		18.3477	0.000367908	0.000587118		18.3483	0.000270372	0.000310467
18.4154	0.957684	0.956245		19.2058	0.967298	0.966386		18.4154	0.000430664	0.000431755		19.2058	0.000255599	0.00026405		18.4154	0.960944	0.961249		18.3639	0.967772	0.97239		18.3621	0.983323	0.984477		18.3627	0.970718	0.972099		18.4154	0.000243341	0.000200857		18.3639	0.000375924	0.000461705		18.3621	0.000367634	0.000584149		18.3627	0.000270086	0.000309935
18.43	0.959009	0.955889		19.2238	0.967255	0.967159		18.43	0.000430762	0.00043177		19.2238	0.000256427	0.000264355		18.43	0.963881	0.96331		18.3783	0.967636	0.972177		18.3764	0.983132	0.985175		18.377	0.970954	0.972206		18.43	0.000244685	0.000201122		18.3783	0.00037578	0.000461384		18.3764	0.000367362	0.000581194		18.377	0.000269816	0.000309402
18.4446	0.957503	0.957184		19.2417	0.967569	0.967729		18.4446	0.000430863	0.000431779		19.2417	0.000257238	0.000264646		18.4446	0.964201	0.96294		18.3926	0.967212	0.971174		18.3908	0.983628	0.985605		18.3914	0.97101	0.972788		18.4446	0.00024603	0.000201381		18.3926	0.000375648	0.000461076		18.3908	0.000367095	0.000578252		18.3914	0.000269562	0.000308869
18.4592	0.956665	0.956711		19.2597	0.967424	0.967326		18.4592	0.000430966	0.000431782		19.2597	0.000258032	0.000264922		18.4592	0.960834	0.963004		18.407	0.967665	0.970127		18.4052	0.982849	0.984664		18.4058	0.971366	0.971769		18.4592	0.000247376	0.000201634		18.407	0.000375527	0.000460779		18.4052	0.000366833	0.000575325		18.4058	0.000269323	0.000308334
18.4738	0.957433	0.954764		19.2777	0.966867	0.967358		18.4738	0.00043107	0.000431779		19.2777	0.000258809	0.000265183		18.4738	0.961937	0.962614		18.4214	0.968529	0.970271		18.4195	0.982356	0.984253		18.4202	0.970427	0.972563		18.4738	0.000248722	0.000201881		18.4214	0.000375418	0.000460495		18.4195	0.000366577	0.000572413		18.4202	0.0002691	0.000307798
18.4884	0.957653	0.955481		19.2957	0.966862	0.967465		18.4884	0.000431178	0.000431771		19.2957	0.000259569	0.000265429		18.4884	0.962434	0.963163		18.4358	0.969596	0.971625		18.4339	0.981708	0.983884		18.4345	0.972624	0.973396		18.4884	0.000250068	0.000202124		18.4358	0.000375319	0.000460224		18.4339	0.000366329	0.000569515		18.4345	0.000268893	0.000307261
18.503	0.958387	0.956783		19.3136	0.966696	0.965095		18.503	0.000431287	0.000431758		19.3136	0.000260311	0.00026566		18.503	0.963274	0.962943		18.4501	0.967348	0.97072		18.4483	0.98252	0.984377		18.4489	0.97096	0.974528		18.503	0.000251415	0.00020236		18.4501	0.00037523	0.000459966		18.4483	0.00036609	0.000566633		18.4489	0.000268701	0.000306722
18.5176	0.957905	0.956542		19.3316	0.967684	0.967599		18.5176	0.000431399	0.000431739		19.3316	0.000261038	0.000265876		18.5176	0.962523	0.962352		18.4645	0.966699	0.971385		18.4626	0.98327	0.983291		18.4633	0.970268	0.973916		18.5176	0.000252762	0.000202592		18.4645	0.000375152	0.000459721		18.4626	0.00036586	0.000563766		18.4633	0.000268524	0.000306182
18.5322	0.958249	0.955388		19.3496	0.966467	0.966674		18.5322	0.000431514	0.000431715		19.3496	0.000261748	0.000266077		18.5322	0.96243	0.962531		18.4789	0.969035	0.971952		18.477	0.983468	0.985757		18.4776	0.97141	0.972923		18.5322	0.000254109	0.000202819		18.4789	0.000375083	0.000459489		18.477	0.000365641	0.000560915		18.4776	0.000268364	0.00030564
18.5468	0.956765	0.955873		19.3676	0.966632	0.966384		18.5468	0.000431632	0.000431686		19.3676	0.000262442	0.000266263		18.5468	0.961827	0.962617		18.4933	0.969117	0.972045		18.4914	0.983134	0.986327		18.492	0.970891	0.973583		18.5468	0.000255457	0.000203042		18.4933	0.000375024	0.000459271		18.4914	0.000365435	0.000558081		18.492	0.000268219	0.000305096
18.5614	0.958086	0.956091		19.3855	0.9671	0.967303		18.5614	0.000431753	0.000431653		19.3855	0.00026312	0.000266433		18.5614	0.962698	0.962504		18.5076	0.967619	0.971958		18.5057	0.983685	0.985176		18.5064	0.97271	0.972873		18.5614	0.000256805	0.00020326		18.5076	0.000374974	0.000459067		18.5057	0.000365241	0.000555263		18.5064	0.000268089	0.00030455
18.576	0.958131	0.955868		19.4035	0.96803	0.966779		18.576	0.000431878	0.000431615		19.4035	0.000263782	0.000266589		18.576	0.962755	0.963143		18.522	0.966369	0.971206		18.5201	0.983694	0.984935		18.5207	0.9714	0.972064		18.576	0.000258153	0.000203474		18.522	0.000374933	0.000458877		18.5201	0.000365061	0.000552461		18.5207	0.000267976	0.000304002
18.5906	0.959005	0.956596		19.4215	0.967543	0.966669		18.5906	0.000432005	0.000431573		19.4215	0.000264429	0.00026673		18.5906	0.963624	0.962885		18.5364	0.969107	0.972338		18.5345	0.981821	0.985865		18.5351	0.97147	0.972296		18.5906	0.000259502	0.000203684		18.5364	0.000374901	0.000458701		18.5345	0.000364896	0.000549678		18.5351	0.000267878	0.000303452
18.6052	0.958573	0.956232		19.4395	0.967387	0.966198		18.6052	0.000432136	0.000431526		19.4395	0.00026506	0.000266855		18.6052	0.962905	0.963458		18.5508	0.967789	0.971915		18.5489	0.981631	0.986202		18.5495	0.971695	0.972283		18.6052	0.00026085	0.000203891		18.5508	0.000374877	0.00045854		18.5489	0.000364747	0.000546912		18.5495	0.000267795	0.0003029
18.6198	0.958173	0.955369		19.4574	0.968644	0.96731		18.6198	0.00043227	0.000431476		19.4574	0.000265677	0.000266966		18.6198	0.960854	0.962404		18.5651	0.969671	0.971956		18.5632	0.981774	0.985526		18.5639	0.970408	0.971946		18.6198	0.000262199	0.000204094		18.5651	0.000374861	0.000458393		18.5632	0.000364615	0.000544165		18.5639	0.000267729	0.000302345
18.6344	0.958118	0.956287		19.4754	0.967432	0.967055		18.6344	0.000432408	0.000431422		19.4754	0.000266279	0.000267063		18.6344	0.962202	0.96285		18.5795	0.969242	0.972324		18.5776	0.982653	0.98487		18.5782	0.971998	0.972113		18.6344	0.000263547	0.000204295		18.5795	0.000374853	0.000458262		18.5776	0.0003645	0.000541435		18.5782	0.000267678	0.000301788
18.649	0.959066	0.956014		19.4934	0.966564	0.967116		18.649	0.00043255	0.000431364		19.4934	0.000266866	0.000267146		18.649	0.962571	0.961923		18.5939	0.968157	0.970901		18.592	0.983881	0.984807		18.5926	0.970842	0.974485		18.649	0.000264894	0.000204493		18.5939	0.000374851	0.000458146		18.592	0.000364405	0.000538725		18.5926	0.000267643	0.000301228
18.6636	0.95753	0.957193		19.5113	0.966246	0.967332		18.6636	0.000432696	0.000431303		19.5113	0.000267439	0.000267214		18.6636	0.962773	0.962492		18.6083	0.967843	0.971277		18.6063	0.983135	0.984674		18.607	0.971102	0.972244		18.6636	0.000266242	0.000204688		18.6083	0.000374857	0.000458045		18.6063	0.000364329	0.000536035		18.607	0.000267624	0.000300665
18.6782	0.958699	0.955766		19.5293	0.966988	0.965959		18.6782	0.000432845	0.000431239		19.5293	0.000267997	0.000267268		18.6782	0.961975	0.963569		18.6226	0.969819	0.970407		18.6207	0.982454	0.984386		18.6213	0.97123	0.973103		18.6782	0.000267588	0.000204881		18.6226	0.000374869	0.000457959		18.6207	0.000364274	0.000533364		18.6213	0.000267621	0.0003001
18.6928	0.959424	0.956132		19.5473	0.967096	0.967579		18.6928	0.000432999	0.000431171		19.5473	0.000268542	0.000267309		18.6928	0.961523	0.961135		18.637	0.968263	0.970486		18.6351	0.982905	0.9848		18.6357	0.970857	0.974102		18.6928	0.000268934	0.000205073		18.637	0.000374887	0.000457889		18.6351	0.00036424	0.000530714		18.6357	0.000267634	0.000299532
18.7074	0.958157	0.956102		19.5653	0.968292	0.967621		18.7074	0.000433157	0.000431101		19.5653	0.000269073	0.000267336		18.7074	0.961252	0.960666		18.6514	0.968633	0.971007		18.6494	0.982774	0.984452		18.6501	0.970234	0.974394		18.7074	0.000270279	0.000205263		18.6514	0.000374911	0.000457834		18.6494	0.000364228	0.000528085		18.6501	0.000267662	0.000298961
18.7219	0.957327	0.956331		19.5832	0.967424	0.966312		18.7219	0.000433319	0.000431028		19.5832	0.000269589	0.000267351		18.7219	0.961632	0.962518		18.6658	0.967854	0.97313		18.6638	0.983652	0.983549		18.6645	0.970996	0.973447		18.7219	0.000271622	0.000205452		18.6658	0.000374941	0.000457795		18.6638	0.000364239	0.000525477		18.6645	0.000267707	0.000298387
18.7365	0.958574	0.956046		19.6012	0.967377	0.966138		18.7365	0.000433485	0.000430953		19.6012	0.000270092	0.000267352		18.7365	0.961041	0.963613		18.6801	0.967921	0.973487		18.6782	0.983438	0.983096		18.6788	0.971251	0.973142		18.7365	0.000272964	0.000205641		18.6801	0.000374976	0.000457771		18.6782	0.000364274	0.000522891		18.6788	0.000267768	0.00029781
18.7511	0.958258	0.955838		19.6192	0.96758	0.967554		18.7511	0.000433655	0.000430875		19.6192	0.000270581	0.000267342		18.7511	0.961841	0.963269		18.6945	0.967269	0.97258		18.6925	0.982772	0.983942		18.6932	0.970943	0.971537		18.7511	0.000274304	0.000205829		18.6945	0.000375015	0.000457764		18.6925	0.000364334	0.000520327		18.6932	0.000267845	0.00029723
18.7657	0.957878	0.956027		19.6372	0.966808	0.966893		18.7657	0.00043383	0.000430796		19.6372	0.000271057	0.000267319		18.7657	0.961295	0.963664		18.7089	0.968743	0.972595		18.7069	0.982425	0.984699		18.7076	0.971293	0.973121		18.7657	0.000275643	0.000206017		18.7089	0.000375059	0.000457772		18.7069	0.000364419	0.000517786		18.7076	0.000267939	0.000296648
18.7803	0.95782	0.957		19.6551	0.967506	0.968228		18.7803	0.000434009	0.000430714		19.6551	0.000271518	0.000267285		18.7803	0.962315	0.963456		18.7233	0.96817	0.973414		18.7213	0.982628	0.984654		18.7219	0.969797	0.97198		18.7803	0.000276979	0.000206206		18.7233	0.000375107	0.000457797		18.7213	0.00036453	0.000515268		18.7219	0.000268048	0.000296063
18.7949	0.958582	0.956297		19.6731	0.968049	0.967956		18.7949	0.000434193	0.000430631		19.6731	0.000271966	0.000267239		18.7949	0.961904	0.963351		18.7376	0.968539	0.971644		18.7356	0.984574	0.984834		18.7363	0.972376	0.972374		18.7949	0.000278313	0.000206396		18.7376	0.000375159	0.000457837		18.7356	0.000364667	0.000512774		18.7363	0.000268174	0.000295475
18.8095	0.958474	0.956711		19.6911	0.968103	0.967079		18.8095	0.000434381	0.000430547		19.6911	0.0002724	0.000267184		18.8095	0.961943	0.963256		18.752	0.969177	0.972258		18.75	0.983414	0.984536		18.7507	0.971196	0.972613		18.8095	0.000279644	0.000206587		18.752	0.000375214	0.000457893		18.75	0.000364832	0.000510305		18.7507	0.000268316	0.000294884
18.8241	0.958008	0.955469		19.7091	0.967784	0.966637		18.8241	0.000434574	0.000430461		19.7091	0.00027282	0.000267117		18.8241	0.961553	0.962373		18.7664	0.969215	0.972778		18.7644	0.983716	0.985301		18.765	0.971804	0.972825		18.8241	0.000280973	0.000206779		18.7664	0.000375272	0.000457965		18.7644	0.000365024	0.00050786		18.765	0.000268475	0.000294291
18.8387	0.957399	0.956704		19.727	0.967135	0.967188		18.8387	0.000434771	0.000430374		19.727	0.000273226	0.000267042		18.8387	0.961504	0.963144		18.7808	0.967137	0.970318		18.7787	0.983738	0.985058		18.7794	0.971949	0.973395		18.8387	0.000282298	0.000206974		18.7808	0.000375333	0.000458053		18.7787	0.000365246	0.000505441		18.7794	0.00026865	0.000293696
18.8533	0.957865	0.955565		19.745	0.967519	0.967577		18.8533	0.000434972	0.000430287		19.745	0.000273618	0.000266958		18.8533	0.961773	0.963004		18.7951	0.967875	0.970987		18.7931	0.982746	0.983888		18.7938	0.973226	0.973849		18.8533	0.00028362	0.000207172		18.7951	0.000375397	0.000458156		18.7931	0.000365496	0.000503048		18.7938	0.000268841	0.000293098
18.8679	0.958567	0.956305		19.763	0.967529	0.966779		18.8679	0.000435178	0.000430198		19.763	0.000273995	0.000266865		18.8679	0.962914	0.96279		18.8095	0.969152	0.972638		18.8075	0.984107	0.984616		18.8082	0.972278	0.973877		18.8679	0.000284938	0.000207372		18.8095	0.000375462	0.000458276		18.8075	0.000365775	0.000500681		18.8082	0.000269049	0.000292498
18.8825	0.95782	0.955682		19.7809	0.967048	0.966704		18.8825	0.000435389	0.00043011		19.7809	0.000274359	0.000266765		18.8825	0.962627	0.962014		18.8239	0.969165	0.971943		18.8218	0.984583	0.984824		18.8225	0.971674	0.973043		18.8825	0.000286252	0.000207575		18.8239	0.00037553	0.000458411		18.8218	0.000366085	0.000498342		18.8225	0.000269274	0.000291897
18.8971	0.957276	0.955136		19.7989	0.967799	0.967206		18.8971	0.000435604	0.000430021		19.7989	0.000274708	0.000266658		18.8971	0.961829	0.963934		18.8383	0.967844	0.971447		18.8362	0.983413	0.98539		18.8369	0.970862	0.974188		18.8971	0.000287561	0.000207783		18.8383	0.000375599	0.000458561		18.8362	0.000366425	0.000496031		18.8369	0.000269515	0.000291295
18.9117	0.957479	0.956214		19.8169	0.968404	0.967136		18.9117	0.000435823	0.000429932		19.8169	0.000275042	0.000266544		18.9117	0.961311	0.963826		18.8527	0.969168	0.971967		18.8506	0.983154	0.985524		18.8513	0.971215	0.97459		18.9117	0.000288866	0.000207995		18.8527	0.000375669	0.000458727		18.8506	0.000366796	0.000493749		18.8513	0.000269774	0.000290691
18.9263	0.957663	0.956163		19.8349	0.968478	0.967535		18.9263	0.000436047	0.000429844		19.8349	0.000275362	0.000266425		18.9263	0.963579	0.961779		18.867	0.969836	0.971341		18.8649	0.98445	0.984515		18.8656	0.971257	0.973756		18.9263	0.000290166	0.000208211		18.867	0.00037574	0.000458908		18.8649	0.000367198	0.000491496		18.8656	0.000270049	0.000290086
18.9409	0.95748	0.95679		19.8528	0.967935	0.96666		18.9409	0.000436275	0.000429756		19.8528	0.000275668	0.000266302		18.9409	0.961716	0.964142		18.8814	0.968199	0.971855		18.8793	0.984072	0.984899		18.88	0.971161	0.973277		18.9409	0.00029146	0.000208432		18.8814	0.000375812	0.000459104		18.8793	0.000367632	0.000489274		18.88	0.00027034	0.00028948
18.9555	0.957944	0.957695		19.8708	0.967065	0.966508		18.9555	0.000436507	0.000429668		19.8708	0.000275959	0.000266174		18.9555	0.963026	0.961032		18.8958	0.968117	0.970961		18.8937	0.982179	0.984632		18.8944	0.971255	0.973201		18.9555	0.000292748	0.000208658		18.8958	0.000375885	0.000459315		18.8937	0.000368097	0.000487082		18.8944	0.000270649	0.000288875
18.9701	0.960482	0.956286		19.8888	0.967251	0.967507		18.9701	0.000436744	0.000429582		19.8888	0.000276236	0.000266043		18.9701	0.962675	0.963104		18.9102	0.966605	0.971057		18.908	0.98316	0.985265		18.9087	0.971724	0.972263		18.9701	0.00029403	0.000208891		18.9102	0.000375957	0.00045954		18.908	0.000368594	0.000484922		18.9087	0.000270974	0.000288269
18.9847	0.958594	0.957893		19.9068	0.967207	0.966591		18.9847	0.000436985	0.000429497		19.9068	0.000276498	0.00026591		18.9847	0.961966	0.964029		18.9245	0.96771	0.971487		18.9224	0.983143	0.984172		18.9231	0.972066	0.972899		18.9847	0.000295305	0.000209129		18.9245	0.00037603	0.000459779		18.9224	0.000369123	0.000482794		18.9231	0.000271316	0.000287664
18.9993	0.958499	0.956398		19.9247	0.967248	0.966211		18.9993	0.00043723	0.000429413		19.9247	0.000276746	0.000265775		18.9993	0.962852	0.961022		18.9389	0.967818	0.972052		18.9368	0.983171	0.984936		18.9375	0.971382	0.973725		18.9993	0.000296573	0.000209374		18.9389	0.000376102	0.000460033		18.9368	0.000369684	0.000480699		18.9375	0.000271675	0.000287059
19.0139	0.956768	0.956504		19.9427	0.967548	0.967729		19.0139	0.000437479	0.000429331		19.9427	0.000276979	0.00026564		19.0139	0.964162	0.961656		18.9533	0.969125	0.972744		18.9511	0.983259	0.984473		18.9519	0.970806	0.972754		19.0139	0.000297834	0.000209625		18.9533	0.000376174	0.0004603		18.9511	0.000370278	0.000478638		18.9519	0.00027205	0.000286456
19.0285	0.958948	0.9559		19.9607	0.967142	0.967514		19.0285	0.000437732	0.00042925		19.9607	0.000277198	0.000265505		19.0285	0.962793	0.962976		18.9677	0.970361	0.972379		18.9655	0.982123	0.98373		18.9662	0.970497	0.972684		19.0285	0.000299086	0.000209884		18.9677	0.000376245	0.000460581		18.9655	0.000370904	0.000476612		18.9662	0.000272443	0.000285855
19.0431	0.956676	0.955794		19.9787	0.967208	0.967032		19.0431	0.000437989	0.000429172		19.9787	0.000277402	0.000265371		19.0431	0.961314	0.963389		18.982	0.970003	0.97007		18.9799	0.983714	0.984957		18.9806	0.971402	0.973833		19.0431	0.00030033	0.000210151		18.982	0.000376315	0.000460876		18.9799	0.000371562	0.00047462		18.9806	0.000272852	0.000285255
19.0577	0.958215	0.955878		19.9966	0.968271	0.967931		19.0577	0.00043825	0.000429095		19.9966	0.000277593	0.000265238		19.0577	0.962655	0.962837		18.9964	0.96696	0.970844		18.9943	0.983416	0.984736		18.995	0.972122	0.974676		19.0577	0.000301564	0.000210425		18.9964	0.000376383	0.000461183		18.9943	0.000372252	0.000472665		18.995	0.000273277	0.000284658
19.0722	0.957739	0.956272		20.0146	0.968797	0.96774		19.0722	0.000438514	0.000429021		20.0146	0.000277768	0.000265109		19.0722	0.96235	0.963446		19.0108	0.967989	0.972648		19.0086	0.982221	0.983478		19.0093	0.972658	0.97389		19.0722	0.00030279	0.000210707		19.0108	0.00037645	0.000461503		19.0086	0.000372975	0.000470746		19.0093	0.000273719	0.000284064
19.0868	0.95805	0.956854		20.0326	0.968643	0.968817		19.0868	0.000438782	0.000428949		20.0326	0.00027793	0.000264982		19.0868	0.962595	0.962246		19.0252	0.968846	0.973081		19.023	0.983117	0.986429		19.0237	0.972695	0.97264		19.0868	0.000304005	0.000210998		19.0252	0.000376516	0.000461835		19.023	0.000373729	0.000468865		19.0237	0.000274178	0.000283473
19.1014	0.959189	0.957417		20.0506	0.968484	0.967816		19.1014	0.000439054	0.000428879		20.0506	0.000278077	0.00026486		19.1014	0.963024	0.962998		19.0395	0.968242	0.973273		19.0374	0.98341	0.984913		19.0381	0.971965	0.973768		19.1014	0.00030521	0.000211297		19.0395	0.00037658	0.000462179		19.0374	0.000374515	0.000467022		19.0381	0.000274652	0.000282887
19.116	0.957968	0.956698		20.0685	0.967973	0.967116		19.116	0.000439329	0.000428811		20.0685	0.000278211	0.000264743		19.116	0.962506	0.962779		19.0539	0.968674	0.973349		19.0517	0.983636	0.985663		19.0525	0.97238	0.973284		19.116	0.000306405	0.000211605		19.0539	0.000376642	0.000462535		19.0517	0.000375333	0.000465217		19.0525	0.000275144	0.000282304
19.1306	0.959586	0.956907		20.0865	0.967311	0.966214		19.1306	0.000439608	0.000428747		20.0865	0.00027833	0.000264631		19.1306	0.963006	0.961166		19.0683	0.968613	0.97218		19.0661	0.982769	0.98762		19.0668	0.971596	0.972516		19.1306	0.000307588	0.000211922		19.0683	0.000376702	0.000462903		19.0661	0.000376183	0.000463451		19.0668	0.000275651	0.000281726
19.1452	0.958083	0.956626		20.1045	0.966433	0.967301		19.1452	0.00043989	0.000428685		20.1045	0.000278436	0.000264525		19.1452	0.962724	0.962324		19.0827	0.967344	0.971398		19.0805	0.981911	0.984207		19.0812	0.97144	0.972965		19.1452	0.000308759	0.000212249		19.0827	0.000376759	0.000463282		19.0805	0.000377063	0.000461725		19.0812	0.000276175	0.000281153
19.1598	0.958683	0.956708		20.1224	0.967478	0.967829		19.1598	0.000440175	0.000428625		20.1224	0.000278528	0.000264426		19.1598	0.961806	0.962477		19.097	0.967862	0.971183		19.0948	0.985696	0.985715		19.0956	0.970014	0.973385		19.1598	0.000309918	0.000212585		19.097	0.000376815	0.000463672		19.0948	0.000377975	0.00046004		19.0956	0.000276714	0.000280586
19.1744	0.958253	0.956612		20.1404	0.968075	0.966825		19.1744	0.000440463	0.000428569		20.1404	0.000278606	0.000264335		19.1744	0.962699	0.962328		19.1114	0.968716	0.971581		19.1092	0.983442	0.98506		19.1099	0.970199	0.972786		19.1744	0.000311064	0.00021293		19.1114	0.000376867	0.000464073		19.1092	0.000378917	0.000458395		19.1099	0.00027727	0.000280024
19.189	0.958403	0.956277		20.1584	0.967909	0.966988		19.189	0.000440754	0.000428515		20.1584	0.00027867	0.000264251		19.189	0.962233	0.961436		19.1258	0.969433	0.972441		19.1236	0.983528	0.985706		19.1243	0.970777	0.972372		19.189	0.000312197	0.000213285		19.1258	0.000376918	0.000464484		19.1236	0.000379889	0.000456792		19.1243	0.000277842	0.000279469
19.2036	0.957309	0.95686		20.1764	0.967783	0.96676		19.2036	0.000441048	0.000428464		20.1764	0.000278721	0.000264175		19.2036	0.962758	0.962178		19.1402	0.969054	0.971669		19.1379	0.983311	0.985809		19.1387	0.971713	0.973721		19.2036	0.000313316	0.00021365		19.1402	0.000376965	0.000464905		19.1379	0.000380892	0.000455231		19.1387	0.000278429	0.000278921
19.2182	0.957648	0.956605		20.1943	0.966984	0.967096		19.2182	0.000441345	0.000428415		20.1943	0.000278759	0.000264109		19.2182	0.962478	0.963206		19.1545	0.968574	0.971167		19.1523	0.985039	0.984467		19.153	0.969744	0.973943		19.2182	0.000314421	0.000214025		19.1545	0.00037701	0.000465336		19.1523	0.000381923	0.000453712		19.153	0.000279032	0.000278379
19.2328	0.958105	0.957037		20.2123	0.966518	0.966903		19.2328	0.000441644	0.00042837		20.2123	0.000278784	0.000264052		19.2328	0.959765	0.962802		19.1689	0.967871	0.971823		19.1667	0.982846	0.984934		19.1674	0.970104	0.973546		19.2328	0.000315511	0.00021441		19.1689	0.000377051	0.000465776		19.1667	0.000382984	0.000452236		19.1674	0.000279651	0.000277845
19.2474	0.958139	0.956408		20.2303	0.966868	0.966734		19.2474	0.000441946	0.000428327		20.2303	0.000278795	0.000264004		19.2474	0.962466	0.964048		19.1833	0.967512	0.972053		19.181	0.985177	0.98568		19.1818	0.970392	0.974429		19.2474	0.000316585	0.000214805		19.1833	0.00037709	0.000466226		19.181	0.000384073	0.000450803		19.1818	0.000280286	0.000277319
19.262	0.95702	0.956529		20.2483	0.966408	0.966842		19.262	0.00044225	0.000428286		20.2483	0.000278794	0.000263967		19.262	0.963275	0.962379		19.1977	0.968877	0.97273		19.1954	0.983623	0.982802		19.1962	0.969796	0.974385		19.262	0.000317643	0.00021521		19.1977	0.000377126	0.000466686		19.1954	0.00038519	0.000449414		19.1962	0.000280936	0.000276801
19.2766	0.957806	0.956821		20.2662	0.967861	0.966924		19.2766	0.000442557	0.000428249		20.2662	0.000278781	0.00026394		19.2766	0.962083	0.963556		19.212	0.969142	0.973623		19.2098	0.982281	0.984541		19.2105	0.971307	0.974044		19.2766	0.000318684	0.000215626		19.212	0.000377158	0.000467154		19.2098	0.000386335	0.00044807		19.2105	0.000281601	0.000276291
19.2912	0.960143	0.95681		20.2842	0.967904	0.968077		19.2912	0.000442866	0.000428214		20.2842	0.000278754	0.000263923		19.2912	0.9614	0.963324		19.2264	0.968854	0.973391		19.2241	0.983713	0.98486		19.2249	0.971725	0.973553		19.2912	0.000319708	0.000216051		19.2264	0.000377187	0.00046763		19.2241	0.000387506	0.000446769		19.2249	0.000282282	0.000275789
19.3058	0.959358	0.957592		20.3022	0.967542	0.96785		19.3058	0.000443177	0.000428182		20.3022	0.000278716	0.000263917		19.3058	0.961123	0.963251		19.2408	0.968323	0.972747		19.2385	0.983396	0.985249		19.2393	0.971042	0.973775		19.3058	0.000320713	0.000216486		19.2408	0.000377213	0.000468115		19.2385	0.000388703	0.000445514		19.2393	0.000282977	0.000275297
19.3204	0.959516	0.95719		20.3202	0.9687	0.967112		19.3204	0.000443491	0.000428153		20.3202	0.000278666	0.000263923		19.3204	0.96249	0.962713		19.2552	0.96764	0.972213		19.2529	0.98402	0.98509		19.2536	0.970278	0.973451		19.3204	0.0003217	0.000216931		19.2552	0.000377236	0.000468608		19.2529	0.000389926	0.000444304		19.2536	0.000283688	0.000274814
19.335	0.958642	0.956393		20.3381	0.968148	0.967983		19.335	0.000443806	0.000428126		20.3381	0.000278604	0.000263939		19.335	0.962549	0.963161		19.2695	0.968322	0.971841		19.2672	0.98282	0.983937		19.268	0.97154	0.971824		19.335	0.000322668	0.000217386		19.2695	0.000377255	0.000469109		19.2672	0.000391173	0.000443139		19.268	0.000284414	0.00027434
19.3496	0.959726	0.957149		20.3561	0.968835	0.968077		19.3496	0.000444123	0.000428102		20.3561	0.00027853	0.000263967		19.3496	0.96406	0.9618		19.2839	0.967929	0.972288		19.2816	0.983785	0.983219		19.2824	0.9716	0.972613		19.3496	0.000323615	0.000217851		19.2839	0.000377271	0.000469617		19.2816	0.000392444	0.00044202		19.2824	0.000285154	0.000273876
19.3642	0.958448	0.956999		20.3741	0.969021	0.967587		19.3642	0.000444441	0.00042808		20.3741	0.000278446	0.000264006		19.3642	0.962777	0.961569		19.2983	0.96855	0.972469		19.296	0.982693	0.98462		19.2967	0.972106	0.973603		19.3642	0.000324542	0.000218325		19.2983	0.000377284	0.000470133		19.296	0.000393738	0.000440947		19.2967	0.000285909	0.000273422
19.3788	0.958756	0.956257		20.392	0.968044	0.967873		19.3788	0.000444762	0.000428061		20.392	0.00027835	0.000264057		19.3788	0.963341	0.960911		19.3127	0.968948	0.972114		19.3103	0.984088	0.985004		19.3111	0.971222	0.973865		19.3788	0.000325447	0.000218809		19.3127	0.000377293	0.000470655		19.3103	0.000395054	0.00043992		19.3111	0.000286679	0.000272978
19.3934	0.957782	0.956794		20.41	0.967174	0.967854		19.3934	0.000445083	0.000428045		20.41	0.000278243	0.00026412		19.3934	0.962144	0.963853		19.327	0.96819	0.972248		19.3247	0.984743	0.985202		19.3255	0.97024	0.973842		19.3934	0.00032633	0.000219302		19.327	0.000377299	0.000471184		19.3247	0.000396392	0.000438939		19.3255	0.000287463	0.000272545
19.408	0.958435	0.95691		20.428	0.967828	0.968123		19.408	0.000445406	0.000428032		20.428	0.000278126	0.000264194		19.408	0.963732	0.963846		19.3414	0.968795	0.972749		19.3391	0.982917	0.983725		19.3399	0.97157	0.972327		19.408	0.00032719	0.000219805		19.3414	0.000377301	0.00047172		19.3391	0.00039775	0.000438005		19.3399	0.000288261	0.000272123
19.4226	0.960147	0.957626		20.446	0.967504	0.967927		19.4226	0.00044573	0.000428021		20.446	0.000277999	0.000264279		19.4226	0.964175	0.963135		19.3558	0.969127	0.972647		19.3534	0.983013	0.986063		19.3542	0.971607	0.972363		19.4226	0.000328026	0.000220316		19.3558	0.0003773	0.000472262		19.3534	0.000399127	0.000437118		19.3542	0.000289073	0.000271711
19.4371	0.959039	0.957619		20.4639	0.967655	0.96905		19.4371	0.000446055	0.000428012		20.4639	0.000277862	0.000264376		19.4371	0.964041	0.96488		19.3702	0.968872	0.972981		19.3678	0.984357	0.98475		19.3686	0.971587	0.973056		19.4371	0.000328839	0.000220836		19.3702	0.000377295	0.000472809		19.3678	0.000400523	0.000436277		19.3686	0.0002899	0.000271311
19.4517	0.960046	0.956723		20.4819	0.968611	0.96928		19.4517	0.000446381	0.000428007		20.4819	0.000277716	0.000264484		19.4517	0.962419	0.963264		19.3845	0.969631	0.973882		19.3822	0.985161	0.985305		19.383	0.971621	0.973218		19.4517	0.000329626	0.000221365		19.3845	0.000377287	0.000473362		19.3822	0.000401936	0.000435484		19.383	0.00029074	0.000270922
19.4663	0.959876	0.956972		20.4999	0.968018	0.967346		19.4663	0.000446707	0.000428004		20.4999	0.00027756	0.000264603		19.4663	0.962477	0.963693		19.3989	0.968189	0.97316		19.3966	0.98458	0.984482		19.3973	0.971406	0.973281		19.4663	0.000330388	0.000221902		19.3989	0.000377276	0.00047392		19.3966	0.000403366	0.000434737		19.3973	0.000291594	0.000270544
19.4809	0.956819	0.956825		20.5179	0.969032	0.968028		19.4809	0.000447034	0.000428003		20.5179	0.000277395	0.000264733		19.4809	0.963292	0.963074		19.4133	0.969622	0.972193		19.4109	0.983358	0.98542		19.4117	0.970979	0.972903		19.4809	0.000331123	0.000222447		19.4133	0.000377261	0.000474484		19.4109	0.000404811	0.000434036		19.4117	0.000292462	0.000270179
19.4955	0.960232	0.957509		20.5358	0.968379	0.967731		19.4955	0.000447361	0.000428006		20.5358	0.000277222	0.000264874		19.4955	0.963406	0.962881		19.4277	0.969066	0.973105		19.4253	0.983548	0.986124		19.4261	0.970941	0.97307		19.4955	0.000331832	0.000223		19.4277	0.000377243	0.000475052		19.4253	0.00040627	0.000433383		19.4261	0.000293344	0.000269825
19.5101	0.960572	0.957426		20.5538	0.968488	0.967618		19.5101	0.000447688	0.000428011		20.5538	0.00027704	0.000265026		19.5101	0.962701	0.961431		19.442	0.967545	0.971424		19.4397	0.983764	0.985177		19.4405	0.971611	0.972254		19.5101	0.000332513	0.00022356		19.442	0.000377222	0.000475624		19.4397	0.000407743	0.000432776		19.4405	0.000294238	0.000269483
19.5247	0.958911	0.956345		20.5718	0.967231	0.967661		19.5247	0.000448016	0.000428019		20.5718	0.000276849	0.000265188		19.5247	0.964349	0.964536		19.4564	0.96787	0.97303		19.454	0.983108	0.984866		19.4548	0.970357	0.972379		19.5247	0.000333166	0.000224127		19.4564	0.000377197	0.000476201		19.454	0.000409228	0.000432215		19.4548	0.000295146	0.000269153
19.5393	0.958432	0.956011		20.5898	0.967218	0.966857		19.5393	0.000448343	0.000428029		20.5898	0.000276651	0.00026536		19.5393	0.96365	0.962554		19.4708	0.968699	0.973927		19.4684	0.984061	0.985757		19.4692	0.972244	0.973131		19.5393	0.00033379	0.000224702		19.4708	0.000377169	0.000476781		19.4684	0.000410725	0.000431701		19.4692	0.000296067	0.000268836
19.5539	0.957689	0.957507		20.6077	0.968605	0.968516		19.5539	0.00044867	0.000428042		20.6077	0.000276444	0.000265541		19.5539	0.962586	0.963443		19.4852	0.968713	0.972139		19.4828	0.984819	0.984454		19.4836	0.972366	0.972587		19.5539	0.000334385	0.000225283		19.4852	0.000377138	0.000477365		19.4828	0.000412231	0.000431232		19.4836	0.000297001	0.000268531
19.5685	0.959207	0.95683		20.6257	0.968466	0.967708		19.5685	0.000448996	0.000428059		20.6257	0.00027623	0.000265732		19.5685	0.96377	0.961666		19.4996	0.969351	0.97145		19.4971	0.983013	0.984207		19.4979	0.971028	0.972531		19.5685	0.000334951	0.00022587		19.4996	0.000377104	0.000477953		19.4971	0.000413746	0.00043081		19.4979	0.000297947	0.000268239
19.5831	0.957726	0.956566		20.6437	0.967173	0.966129		19.5831	0.000449321	0.000428078		20.6437	0.000276008	0.000265931		19.5831	0.963225	0.962783		19.5139	0.969738	0.973197		19.5115	0.9829	0.984115		19.5123	0.971325	0.971932		19.5831	0.000335486	0.000226463		19.5139	0.000377067	0.000478544		19.5115	0.00041527	0.000430432		19.5123	0.000298906	0.00026796
19.5977	0.956946	0.957056		20.6616	0.967109	0.968116		19.5977	0.000449645	0.0004281		20.6616	0.000275779	0.00026614		19.5977	0.962582	0.962024		19.5283	0.969228	0.972492		19.5259	0.983757	0.984223		19.5267	0.971586	0.971783		19.5977	0.000335991	0.000227061		19.5283	0.000377027	0.000479138		19.5259	0.0004168	0.000430101		19.5267	0.000299878	0.000267693
19.6123	0.958953	0.95573		20.6796	0.96766	0.967305		19.6123	0.000449969	0.000428124		20.6796	0.000275542	0.000266357		19.6123	0.961983	0.961223		19.5427	0.968145	0.971714		19.5402	0.983787	0.98526		19.541	0.971404	0.972988		19.6123	0.000336465	0.000227665		19.5427	0.000376984	0.000479734		19.5402	0.000418336	0.000429813		19.541	0.000300862	0.00026744
19.6269	0.958023	0.956381		20.6976	0.969638	0.965851		19.6269	0.000450291	0.000428152		20.6976	0.000275298	0.000266581		19.6269	0.964209	0.96393		19.5571	0.968395	0.970781		19.5546	0.983141	0.985457		19.5554	0.971565	0.973183		19.6269	0.000336908	0.000228274		19.5571	0.000376938	0.000480333		19.5546	0.000419876	0.000429571		19.5554	0.000301858	0.000267199
19.6415	0.959886	0.956724		20.7156	0.967521	0.966603		19.6415	0.000450611	0.000428183		20.7156	0.000275047	0.000266814		19.6415	0.963598	0.962935		19.5714	0.968862	0.972777		19.569	0.982963	0.985532		19.5698	0.971503	0.973737		19.6415	0.000337319	0.000228888		19.5714	0.000376889	0.000480934		19.569	0.00042142	0.000429372		19.5698	0.000302866	0.000266972
19.6561	0.958368	0.956259		20.7335	0.966607	0.965664		19.6561	0.000450929	0.000428216		20.7335	0.000274789	0.000267054		19.6561	0.963673	0.963223		19.5858	0.97001	0.974155		19.5833	0.983352	0.984709		19.5842	0.971444	0.973807		19.6561	0.000337699	0.000229507		19.5858	0.000376838	0.000481538		19.5833	0.000422966	0.000429217		19.5842	0.000303886	0.000266758
19.6707	0.958031	0.956188		20.7515	0.968698	0.96717		19.6707	0.000451246	0.000428253		20.7515	0.000274524	0.000267301		19.6707	0.962333	0.96237		19.6002	0.970437	0.971831		19.5977	0.983665	0.985067		19.5985	0.97141	0.971418		19.6707	0.000338046	0.000230129		19.6002	0.000376784	0.000482142		19.5977	0.000424514	0.000429105		19.5985	0.000304917	0.000266558
19.6853	0.959536	0.956528		20.7695	0.968602	0.968		19.6853	0.00045156	0.000428292		20.7695	0.000274252	0.000267554		19.6853	0.962061	0.962144		19.6146	0.969876	0.971402		19.6121	0.984105	0.985222		19.6129	0.971216	0.972364		19.6853	0.000338362	0.000230756		19.6146	0.000376728	0.000482749		19.6121	0.000426062	0.000429035		19.6129	0.00030596	0.000266371
19.6999	0.958548	0.956758		20.7875	0.96798	0.967581		19.6999	0.000451872	0.000428335		20.7875	0.000273974	0.000267814		19.6999	0.962367	0.963149		19.6289	0.968549	0.970738		19.6264	0.983571	0.984834		19.6273	0.97166	0.974416		19.6999	0.000338645	0.000231386		19.6289	0.000376669	0.000483357		19.6264	0.000427609	0.000429008		19.6273	0.000307015	0.000266198
19.7145	0.960989	0.956485		20.8054	0.968623	0.967835		19.7145	0.000452182	0.00042838		20.8054	0.000273689	0.000268081		19.7145	0.963549	0.962652		19.6433	0.968421	0.971384		19.6408	0.982974	0.985686		19.6416	0.971538	0.973499		19.7145	0.000338896	0.00023202		19.6433	0.000376608	0.000483966		19.6408	0.000429154	0.000429022		19.6416	0.000308081	0.000266038
19.7291	0.958377	0.957507		20.8234	0.968785	0.967351		19.7291	0.000452488	0.000428429		20.8234	0.000273398	0.000268352		19.7291	0.963473	0.963324		19.6577	0.968521	0.972463		19.6552	0.984623	0.984931		19.656	0.971601	0.972185		19.7291	0.000339114	0.000232658		19.6577	0.000376545	0.000484576		19.6552	0.000430697	0.000429077		19.656	0.000309158	0.000265893
19.7437	0.958834	0.95573		20.8414	0.967603	0.967798		19.7437	0.000452791	0.000428481		20.8414	0.0002731	0.00026863		19.7437	0.963176	0.961764		19.6721	0.967589	0.971953		19.6695	0.985082	0.984535		19.6704	0.971561	0.972655		19.7437	0.0003393	0.000233299		19.6721	0.000376479	0.000485187		19.6695	0.000432236	0.000429172		19.6704	0.000310247	0.000265762
19.7583	0.958433	0.956415		20.8594	0.966851	0.967479		19.7583	0.000453091	0.000428535		20.8594	0.000272796	0.000268913		19.7583	0.961994	0.962595		19.6864	0.969197	0.97044		19.6839	0.983224	0.985239		19.6847	0.971785	0.972798		19.7583	0.000339453	0.000233943		19.6864	0.000376411	0.000485798		19.6839	0.00043377	0.000429306		19.6847	0.000311346	0.000265646
19.7729	0.958521	0.956729		20.8773	0.967786	0.966495		19.7729	0.000453387	0.000428593		20.8773	0.000272486	0.0002692		19.7729	0.962366	0.963583		19.7008	0.967533	0.97278		19.6983	0.982675	0.98438		19.6991	0.971904	0.973557		19.7729	0.000339574	0.00023459		19.7008	0.000376342	0.00048641		19.6983	0.000435299	0.00042948		19.6991	0.000312457	0.000265543
19.7874	0.959339	0.95709		20.8953	0.968377	0.967049		19.7874	0.00045368	0.000428654		20.8953	0.00027217	0.000269493		19.7874	0.963346	0.960281		19.7152	0.969638	0.971409		19.7126	0.983123	0.984472		19.7135	0.972801	0.974116		19.7874	0.000339662	0.00023524		19.7152	0.00037627	0.000487023		19.7126	0.000436821	0.000429692		19.7135	0.000313578	0.000265455
19.802	0.95913	0.955317		20.9133	0.968224	0.967247		19.802	0.000453969	0.000428718		20.9133	0.000271848	0.000269789		19.802	0.963558	0.961831		19.7296	0.967595	0.971336		19.727	0.983702	0.984511		19.7279	0.971563	0.973394		19.802	0.000339718	0.000235893		19.7296	0.000376197	0.000487635		19.727	0.000438335	0.000429941		19.7279	0.000314709	0.000265382
19.8166	0.958911	0.956652		20.9313	0.968435	0.967799		19.8166	0.000454253	0.000428785		20.9313	0.00027152	0.00027009		19.8166	0.964135	0.963286		19.7439	0.96832	0.969597		19.7414	0.983508	0.9829		19.7422	0.971361	0.973224		19.8166	0.000339742	0.00023655		19.7439	0.000376122	0.000488248		19.7414	0.000439841	0.000430227		19.7422	0.000315852	0.000265324
19.8312	0.959772	0.957065		20.9492	0.967827	0.967489		19.8312	0.000454534	0.000428855		20.9492	0.000271187	0.000270394		19.8312	0.963065	0.963838		19.7583	0.96942	0.970874		19.7557	0.983793	0.984372		19.7566	0.971801	0.973571		19.8312	0.000339734	0.000237209		19.7583	0.000376045	0.00048886		19.7557	0.000441338	0.000430549		19.7566	0.000317004	0.00026528
19.8458	0.959066	0.955966		20.9672	0.967781	0.968465		19.8458	0.00045481	0.000428927		20.9672	0.000270847	0.000270702		19.8458	0.962368	0.96197		19.7727	0.968353	0.971833		19.7701	0.985115	0.984185		19.771	0.971792	0.97317		19.8458	0.000339694	0.00023787		19.7727	0.000375967	0.000489472		19.7701	0.000442825	0.000430906		19.771	0.000318167	0.000265252
19.8604	0.959399	0.95675		20.9852	0.968833	0.967771		19.8604	0.000455081	0.000429003		20.9852	0.000270503	0.000271013		19.8604	0.962182	0.963512		19.7871	0.968777	0.971377		19.7845	0.985507	0.984913		19.7853	0.970906	0.972846		19.8604	0.000339622	0.000238535		19.7871	0.000375888	0.000490083		19.7845	0.0004443	0.000431297		19.7853	0.00031934	0.000265239
19.875	0.957798	0.957045		21.0031	0.966646	0.967377		19.875	0.000455347	0.000429082		21.0031	0.000270153	0.000271327		19.875	0.962629	0.962341		19.8014	0.968799	0.974473		19.7989	0.982504	0.984918		19.7997	0.971495	0.972932		19.875	0.00033952	0.000239203		19.8014	0.000375808	0.000490694		19.7989	0.000445764	0.000431722		19.7997	0.000320523	0.000265241
19.8896	0.957171	0.956867		21.0211	0.965871	0.967962		19.8896	0.000455609	0.000429163		21.0211	0.000269798	0.000271644		19.8896	0.962846	0.963436		19.8158	0.968704	0.97208		19.8132	0.984314	0.986322		19.8141	0.97143	0.972897		19.8896	0.000339386	0.000239873		19.8158	0.000375727	0.000491303		19.8132	0.000447216	0.00043218		19.8141	0.000321715	0.00026526
19.9042	0.957962	0.956374		21.0391	0.968045	0.96788		19.9042	0.000455866	0.000429247		21.0391	0.000269438	0.000271964		19.9042	0.961159	0.96182		19.8302	0.968983	0.975063		19.8276	0.983814	0.985563		19.8285	0.971719	0.973164		19.9042	0.000339221	0.000240546		19.8302	0.000375646	0.000491911		19.8276	0.000448654	0.00043267		19.8285	0.000322918	0.000265293
19.9188	0.959081	0.955454		21.0571	0.96874	0.968435		19.9188	0.000456118	0.000429334		21.0571	0.000269073	0.000272287		19.9188	0.961494	0.963826		19.8446	0.966101	0.971888		19.842	0.984128	0.984961		19.8428	0.972367	0.974052		19.9188	0.000339025	0.000241223		19.8446	0.000375563	0.000492518		19.842	0.000450078	0.000433191		19.8428	0.00032413	0.000265343
19.9334	0.958964	0.957476		21.075	0.968549	0.968156		19.9334	0.000456364	0.000429423		21.075	0.000268703	0.000272612		19.9334	0.962531	0.963135		19.8589	0.967499	0.972261		19.8563	0.98409	0.985158		19.8572	0.97196	0.973922		19.9334	0.0003388	0.000241902		19.8589	0.000375481	0.000493124		19.8563	0.000451487	0.000433742		19.8572	0.000325351	0.00026541
19.948	0.959546	0.956706		21.093	0.969062	0.967504		19.948	0.000456606	0.000429514		21.093	0.000268329	0.00027294		19.948	0.963536	0.961808		19.8733	0.967874	0.971816		19.8707	0.982413	0.983847		19.8716	0.971344	0.973169		19.948	0.000338544	0.000242584		19.8733	0.000375398	0.000493727		19.8707	0.00045288	0.000434323		19.8716	0.000326581	0.000265492
19.9626	0.960029	0.956661		21.111	0.968744	0.967103		19.9626	0.000456842	0.000429608		21.111	0.00026795	0.00027327		19.9626	0.96271	0.961083		19.8877	0.969182	0.972865		19.8851	0.983431	0.982565		19.8859	0.97123	0.973666		19.9626	0.000338258	0.00024327		19.8877	0.000375315	0.000494329		19.8851	0.000454258	0.000434932		19.8859	0.00032782	0.000265592
19.9772	0.960481	0.956946		21.129	0.968938	0.968545		19.9772	0.000457073	0.000429704		21.129	0.000267567	0.000273603		19.9772	0.96296	0.965078		19.9021	0.968177	0.972262		19.8994	0.982259	0.984997		19.9003	0.972042	0.974762		19.9772	0.000337944	0.000243958		19.9021	0.000375232	0.000494928		19.8994	0.000455618	0.000435569		19.9003	0.000329068	0.000265708
19.9918	0.959045	0.957155		21.1469	0.968797	0.967881		19.9918	0.000457298	0.000429803		21.1469	0.00026718	0.000273939		19.9918	0.962191	0.962911		19.9164	0.968657	0.973459		19.9138	0.9848	0.985178		19.9147	0.971987	0.9744		19.9918	0.0003376	0.00024465		19.9164	0.000375149	0.000495525		19.9138	0.000456961	0.000436232		19.9147	0.000330324	0.000265842
20.0064	0.958288	0.958808		21.1649	0.968298	0.966977		20.0064	0.000457519	0.000429903		21.1649	0.000266788	0.000274277		20.0064	0.961491	0.961172		19.9308	0.969663	0.973424		19.9282	0.985319	0.985055		19.929	0.971062	0.973031		20.0064	0.000337228	0.000245346		19.9308	0.000375067	0.000496119		19.9282	0.000458286	0.000436921		19.929	0.000331588	0.000265993
20.021	0.960104	0.95716		21.1829	0.967897	0.966833		20.021	0.000457733	0.000430005		21.1829	0.000266392	0.000274618		20.021	0.963063	0.963317		19.9452	0.968653	0.97311		19.9425	0.984364	0.985283		19.9434	0.970864	0.972905		20.021	0.000336827	0.000246045		19.9452	0.000374986	0.00049671		19.9425	0.000459592	0.000437635		19.9434	0.00033286	0.000266162
20.0356	0.958969	0.95663		21.2009	0.967868	0.967125		20.0356	0.000457943	0.000430109		21.2009	0.000265992	0.000274962		20.0356	0.96361	0.962399		19.9596	0.968802	0.972317		19.9569	0.983478	0.985218		19.9578	0.970948	0.972788		20.0356	0.000336399	0.000246747		19.9596	0.000374905	0.000497298		19.9569	0.000460879	0.000438372		19.9578	0.00033414	0.00026635
20.0502	0.957722	0.956836		21.2188	0.967772	0.968061		20.0502	0.000458147	0.000430215		21.2188	0.000265588	0.000275309		20.0502	0.963866	0.964108		19.9739	0.968637	0.971984		19.9713	0.982831	0.98555		19.9722	0.971829	0.972602		20.0502	0.000335943	0.000247454		19.9739	0.000374825	0.000497883		19.9713	0.000462147	0.000439132		19.9722	0.000335427	0.000266555
20.0648	0.957675	0.956317		21.2368	0.966923	0.968095		20.0648	0.000458345	0.000430322		21.2368	0.000265181	0.000275659		20.0648	0.963397	0.962658		19.9883	0.969538	0.973346		19.9856	0.983342	0.984952		19.9865	0.972536	0.972999		20.0648	0.00033546	0.000248164		19.9883	0.000374746	0.000498464		19.9856	0.000463394	0.000439914		19.9865	0.000336721	0.00026678
20.0794	0.959198	0.956915		21.2548	0.967602	0.967739		20.0794	0.000458539	0.000430431		21.2548	0.000264769	0.000276012		20.0794	0.963832	0.963129		20.0027	0.969812	0.971854		20	0.982683	0.984774		20.0009	0.97272	0.971892		20.0794	0.000334951	0.000248878		20.0027	0.000374668	0.000499041		20	0.000464622	0.000440717		20.0009	0.000338022	0.000267024
20.094	0.959575	0.956882		21.2727	0.968564	0.968451		20.094	0.000458726	0.000430541		21.2727	0.000264354	0.000276368		20.094	0.963382	0.963319		20.0171	0.967381	0.972411		20.0144	0.982523	0.986211		20.0153	0.973273	0.972951		20.094	0.000334415	0.000249596		20.0171	0.000374591	0.000499614		20.0144	0.000465828	0.000441539		20.0153	0.000339329	0.000267287
20.1086	0.959411	0.956867		21.2907	0.967714	0.968127		20.1086	0.000458908	0.000430652		21.2907	0.000263935	0.000276729		20.1086	0.963629	0.964131		20.0314	0.968376	0.972006		20.0287	0.984104	0.984456		20.0296	0.972785	0.972869		20.1086	0.000333854	0.000250317		20.0314	0.000374516	0.000500182		20.0287	0.000467013	0.00044238		20.0296	0.000340643	0.00026757
20.1232	0.959568	0.957147		21.3087	0.967858	0.967041		20.1232	0.000459085	0.000430765		21.3087	0.000263513	0.000277093		20.1232	0.962927	0.961494		20.0458	0.968756	0.972567		20.0431	0.983087	0.98448		20.044	0.97157	0.972883		20.1232	0.000333267	0.000251043		20.0458	0.000374442	0.000500746		20.0431	0.000468177	0.000443238		20.044	0.000341962	0.000267874
20.1377	0.95925	0.95709		21.3267	0.968104	0.966712		20.1377	0.000459256	0.000430878		21.3267	0.000263088	0.000277461		20.1377	0.96255	0.962352		20.0602	0.969869	0.972515		20.0575	0.982652	0.985324		20.0584	0.971426	0.97327		20.1377	0.000332655	0.000251773		20.0602	0.00037437	0.000501304		20.0575	0.00046932	0.000444113		20.0584	0.000343287	0.000268198
20.1523	0.960925	0.957238		21.3446	0.967976	0.967083		20.1523	0.000459422	0.000430992		21.3446	0.000262659	0.000277833		20.1523	0.962818	0.962787		20.0746	0.970794	0.971474		20.0718	0.982964	0.986468		20.0728	0.970955	0.972676		20.1523	0.000332019	0.000252507		20.0746	0.0003743	0.000501857		20.0718	0.00047044	0.000445003		20.0728	0.000344617	0.000268543
20.1669	0.958806	0.958074		21.3626	0.966884	0.96769		20.1669	0.000459583	0.000431107		21.3626	0.000262228	0.000278209		20.1669	0.963057	0.964126		20.0889	0.969781	0.973099		20.0862	0.982717	0.985723		20.0871	0.971604	0.971583		20.1669	0.000331359	0.000253246		20.0889	0.000374231	0.000502405		20.0862	0.000471539	0.000445907		20.0871	0.000345951	0.000268909
20.1815	0.957781	0.95778		21.3806	0.96754	0.967582		20.1815	0.000459738	0.000431223		21.3806	0.000261794	0.00027859		20.1815	0.96323	0.961912		20.1033	0.968849	0.972445		20.1006	0.98381	0.983329		20.1015	0.97197	0.973851		20.1815	0.000330675	0.000253988		20.1033	0.000374164	0.000502946		20.1006	0.000472616	0.000446824		20.1015	0.00034729	0.000269297
20.1961	0.9589	0.956589		21.3986	0.967781	0.967669		20.1961	0.000459888	0.000431339		21.3986	0.000261358	0.000278975		20.1961	0.963226	0.963026		20.1177	0.968717	0.971882		20.1149	0.983143	0.983965		20.1159	0.971557	0.974034		20.1961	0.000329968	0.000254735		20.1177	0.000374099	0.000503481		20.1149	0.00047367	0.000447754		20.1159	0.000348633	0.000269707
20.2107	0.959699	0.95843		21.4165	0.968295	0.967143		20.2107	0.000460033	0.000431456		21.4165	0.00026092	0.000279366		20.2107	0.962408	0.963373		20.1321	0.967758	0.971655		20.1293	0.983534	0.984999		20.1302	0.973357	0.973382		20.2107	0.000329239	0.000255486		20.1321	0.000374036	0.000504009		20.1293	0.000474703	0.000448694		20.1302	0.00034998	0.000270139
20.2253	0.958498	0.957948		21.4345	0.968496	0.967604		20.2253	0.000460172	0.000431573		21.4345	0.00026048	0.000279762		20.2253	0.963386	0.962159		20.1465	0.96815	0.971047		20.1437	0.982309	0.983248		20.1446	0.971552	0.972689		20.2253	0.000328487	0.000256241		20.1465	0.000373975	0.000504531		20.1437	0.000475713	0.000449645		20.1446	0.00035133	0.000270594
20.2399	0.959798	0.956904		21.4525	0.9672	0.965718		20.2399	0.000460307	0.00043169		21.4525	0.000260039	0.000280163		20.2399	0.962535	0.962413		20.1608	0.968814	0.970982		20.158	0.98446	0.984482		20.159	0.971532	0.973325		20.2399	0.000327713	0.000256999		20.1608	0.000373917	0.000505045		20.158	0.000476701	0.000450604		20.159	0.000352682	0.000271071
20.2545	0.958169	0.957719		21.4705	0.966712	0.9676		20.2545	0.000460437	0.000431807		21.4705	0.000259598	0.000280569		20.2545	0.96194	0.963		20.1752	0.969698	0.972762		20.1724	0.983786	0.984404		20.1733	0.972995	0.973736		20.2545	0.000326917	0.000257762		20.1752	0.00037386	0.000505551		20.1724	0.000477667	0.000451571		20.1733	0.000354038	0.000271572
20.2691	0.95766	0.956835		21.4884	0.968395	0.967937		20.2691	0.000460562	0.000431924		21.4884	0.000259156	0.000280982		20.2691	0.962694	0.964527		20.1896	0.969319	0.972875		20.1868	0.982716	0.985242		20.1877	0.973301	0.973217		20.2691	0.000326101	0.000258529		20.1896	0.000373805	0.00050605		20.1868	0.000478611	0.000452544		20.1877	0.000355395	0.000272095
20.2837	0.959324	0.95723		21.5064	0.9705	0.968436		20.2837	0.000460682	0.000432041		21.5064	0.000258715	0.0002814		20.2837	0.961737	0.962248		20.204	0.969258	0.972061		20.2011	0.981885	0.985409		20.2021	0.971561	0.974114		20.2837	0.000325265	0.000259299		20.204	0.000373753	0.000506541		20.2011	0.000479533	0.000453523		20.2021	0.000356754	0.000272643
20.2983	0.958415	0.956448		21.5244	0.969424	0.968701		20.2983	0.000460798	0.000432158		21.5244	0.000258275	0.000281824		20.2983	0.96349	0.962916		20.2183	0.96976	0.972572		20.2155	0.983598	0.98652		20.2165	0.972055	0.973604		20.2983	0.000324408	0.000260073		20.2183	0.000373703	0.000507023		20.2155	0.000480433	0.000454506		20.2165	0.000358114	0.000273214
20.3129	0.959398	0.95598		21.5424	0.96954	0.966954		20.3129	0.000460909	0.000432275		21.5424	0.000257836	0.000282255		20.3129	0.962331	0.963345		20.2327	0.968463	0.973242		20.2299	0.98367	0.983528		20.2308	0.971764	0.973085		20.3129	0.000323532	0.00026085		20.2327	0.000373654	0.000507496		20.2299	0.000481312	0.000455492		20.2308	0.000359476	0.000273809
20.3275	0.958146	0.955983		21.5603	0.969245	0.966309		20.3275	0.000461016	0.000432391		21.5603	0.000257399	0.000282691		20.3275	0.962648	0.963194		20.2471	0.967925	0.973147		20.2443	0.983412	0.984458		20.2452	0.97194	0.974924		20.3275	0.000322637	0.00026163		20.2471	0.000373608	0.00050796		20.2443	0.000482169	0.00045648		20.2452	0.000360837	0.000274428
20.3421	0.959664	0.956937		21.5783	0.968259	0.966933		20.3421	0.000461119	0.000432507		21.5783	0.000256966	0.000283134		20.3421	0.962643	0.961625		20.2615	0.968497	0.972148		20.2586	0.983457	0.984833		20.2596	0.971818	0.973923		20.3421	0.000321725	0.000262413		20.2615	0.000373565	0.000508415		20.2586	0.000483005	0.000457468		20.2596	0.000362199	0.000275071
20.3567	0.95984	0.956053		21.5963	0.968269	0.967504		20.3567	0.000461217	0.000432623		21.5963	0.000256535	0.000283584		20.3567	0.964604	0.964021		20.2758	0.969846	0.971991		20.273	0.98473	0.985247		20.2739	0.972148	0.973859		20.3567	0.000320794	0.000263198		20.2758	0.000373523	0.000508861		20.273	0.00048382	0.000458456		20.2739	0.000363561	0.000275738
20.3713	0.958644	0.956505		21.6142	0.968244	0.96805		20.3713	0.000461312	0.000432738		21.6142	0.000256109	0.000284041		20.3713	0.96425	0.963745		20.2902	0.969853	0.971782		20.2874	0.983914	0.984847		20.2883	0.972361	0.97276		20.3713	0.000319847	0.000263986		20.2902	0.000373484	0.000509296		20.2874	0.000484615	0.000459443		20.2883	0.000364921	0.00027643
20.3859	0.959044	0.95575		21.6322	0.968135	0.96786		20.3859	0.000461403	0.000432853		21.6322	0.000255687	0.000284504		20.3859	0.962336	0.964414		20.3046	0.969761	0.972043		20.3017	0.983675	0.984275		20.3027	0.972013	0.974467		20.3859	0.000318883	0.000264775		20.3046	0.000373447	0.000509722		20.3017	0.00048539	0.000460426		20.3027	0.000366281	0.000277147
20.4005	0.958168	0.95499		21.6502	0.967979	0.967213		20.4005	0.00046149	0.000432967		21.6502	0.000255272	0.000284974		20.4005	0.962636	0.964498		20.319	0.969192	0.972255		20.3161	0.984226	0.985788		20.317	0.971915	0.974926		20.4005	0.000317903	0.000265567		20.319	0.000373412	0.000510137		20.3161	0.000486144	0.000461406		20.317	0.000367639	0.000277889
20.4151	0.959126	0.95677		21.6682	0.968488	0.966952		20.4151	0.000461574	0.00043308		21.6682	0.000254862	0.000285452		20.4151	0.9627	0.960556		20.3333	0.970589	0.972449		20.3305	0.982878	0.985903		20.3314	0.970706	0.972967		20.4151	0.000316908	0.00026636		20.3333	0.00037338	0.000510542		20.3305	0.00048688	0.000462379		20.3314	0.000368996	0.000278655
20.4297	0.959179	0.957204		21.6861	0.968482	0.966346		20.4297	0.000461654	0.000433193		21.6861	0.00025446	0.000285937		20.4297	0.963466	0.960618		20.3477	0.969644	0.972948		20.3448	0.983562	0.985505		20.3458	0.97277	0.973803		20.4297	0.000315899	0.000267154		20.3477	0.00037335	0.000510936		20.3448	0.000487596	0.000463347		20.3458	0.00037035	0.000279445
20.4443	0.96036	0.956919		21.7041	0.968887	0.967981		20.4443	0.000461731	0.000433305		21.7041	0.000254066	0.000286429		20.4443	0.963724	0.962419		20.3621	0.969104	0.972652		20.3592	0.982287	0.985633		20.3602	0.972959	0.974048		20.4443	0.000314876	0.000267949		20.3621	0.000373323	0.000511319		20.3592	0.000488294	0.000464306		20.3602	0.000371702	0.000280261
20.4589	0.959696	0.957255		21.7221	0.965921	0.967737		20.4589	0.000461804	0.000433417		21.7221	0.000253682	0.00028693		20.4589	0.963595	0.961819		20.3765	0.967676	0.971901		20.3736	0.984378	0.986094		20.3745	0.97232	0.973171		20.4589	0.000313841	0.000268744		20.3765	0.000373298	0.000511691		20.3736	0.000488973	0.000465257		20.3745	0.000373052	0.000281101
20.4735	0.958766	0.956525		21.7401	0.968278	0.966497		20.4735	0.000461875	0.000433527		21.7401	0.000253307	0.000287438		20.4735	0.961657	0.962351		20.3908	0.967879	0.972451		20.3879	0.984294	0.984355		20.3889	0.973016	0.971954		20.4735	0.000312792	0.000269539		20.3908	0.000373275	0.000512052		20.3879	0.000489636	0.000466198		20.3889	0.000374398	0.000281965
20.488	0.958452	0.956405		21.758	0.967541	0.967996		20.488	0.000461943	0.000433637		21.758	0.000252942	0.000287954		20.488	0.961548	0.963011		20.4052	0.969386	0.972919		20.4023	0.984027	0.983682		20.4033	0.970699	0.9734		20.488	0.000311732	0.000270333		20.4052	0.000373255	0.000512401		20.4023	0.000490281	0.000467127		20.4033	0.000375742	0.000282854
20.5026	0.958299	0.956915		21.776	0.9672	0.96636		20.5026	0.000462008	0.000433746		21.776	0.00025259	0.000288479		20.5026	0.961798	0.963289		20.4196	0.969645	0.972504		20.4167	0.983825	0.986178		20.4176	0.971935	0.974434		20.5026	0.000310662	0.000271127		20.4196	0.000373238	0.000512739		20.4167	0.00049091	0.000468044		20.4176	0.000377081	0.000283767
20.5172	0.95971	0.956997		21.794	0.969088	0.968215		20.5172	0.00046207	0.000433855		21.794	0.00025225	0.000289012		20.5172	0.962697	0.963887		20.434	0.969429	0.971133		20.431	0.98381	0.987092		20.432	0.972385	0.973712		20.5172	0.000309581	0.00027192		20.434	0.000373222	0.000513065		20.431	0.000491524	0.000468947		20.432	0.000378417	0.000284703
20.5318	0.959839	0.957416		21.812	0.96749	0.966649		20.5318	0.000462129	0.000433962		21.812	0.000251923	0.000289554		20.5318	0.962325	0.963701		20.4483	0.968973	0.972196		20.4454	0.98311	0.987444		20.4464	0.97299	0.971751		20.5318	0.000308491	0.00027271		20.4483	0.00037321	0.000513379		20.4454	0.000492122	0.000469836		20.4464	0.000379749	0.000285664
20.5464	0.958688	0.956488		21.8299	0.967623	0.965016		20.5464	0.000462187	0.000434069		21.8299	0.00025161	0.000290104		20.5464	0.961711	0.963828		20.4627	0.970498	0.97206		20.4598	0.983027	0.986891		20.4608	0.970559	0.972458		20.5464	0.000307392	0.000273499		20.4627	0.0003732	0.000513681		20.4598	0.000492706	0.000470709		20.4608	0.000381077	0.000286648
20.561	0.958811	0.956898		21.8479	0.966988	0.967566		20.561	0.000462241	0.000434175		21.8479	0.000251313	0.000290664		20.561	0.961435	0.964462		20.4771	0.971901	0.973416		20.4741	0.983724	0.986547		20.4751	0.971428	0.973516		20.561	0.000306285	0.000274284		20.4771	0.000373193	0.00051397		20.4741	0.000493276	0.000471565		20.4751	0.0003824	0.000287656
20.5756	0.959665	0.957044		21.8659	0.968765	0.967922		20.5756	0.000462294	0.000434281		21.8659	0.000251031	0.000291232		20.5756	0.961407	0.963439		20.4915	0.97001	0.972425		20.4885	0.983595	0.986093		20.4895	0.971399	0.973891		20.5756	0.000305172	0.000275067		20.4915	0.000373188	0.000514248		20.4885	0.000493834	0.000472403		20.4895	0.000383718	0.000288686
20.5902	0.959437	0.957058		21.8838	0.967551	0.967166		20.5902	0.000462344	0.000434385		21.8838	0.000250766	0.00029181		20.5902	0.964565	0.961976		20.5058	0.970697	0.973635		20.5029	0.983243	0.985336		20.5039	0.97179	0.973036		20.5902	0.000304052	0.000275845		20.5058	0.000373186	0.000514514		20.5029	0.000494379	0.000473222		20.5039	0.000385031	0.000289739
20.6048	0.959887	0.956694		21.9018	0.968149	0.966947		20.6048	0.000462393	0.000434489		21.9018	0.000250519	0.000292398		20.6048	0.963012	0.962306		20.5202	0.969086	0.973469		20.5172	0.98423	0.985103		20.5182	0.970443	0.973429		20.6048	0.000302926	0.00027662		20.5202	0.000373187	0.000514767		20.5172	0.000494913	0.000474021		20.5182	0.000386339	0.000290814
20.6194	0.959297	0.957634		21.9198	0.966451	0.965963		20.6194	0.00046244	0.000434593		21.9198	0.00025029	0.000292996		20.6194	0.96241	0.963894		20.5346	0.970232	0.973656		20.5316	0.984012	0.984855		20.5326	0.971485	0.973147		20.6194	0.000301796	0.00027739		20.5346	0.00037319	0.000515008		20.5316	0.000495437	0.000474798		20.5326	0.000387642	0.000291911
20.634	0.958759	0.95863		21.9378	0.967303	0.967798		20.634	0.000462484	0.000434696		21.9378	0.000250081	0.000293603		20.634	0.962985	0.963454		20.549	0.969056	0.974469		20.546	0.983547	0.984498		20.547	0.970286	0.972878		20.634	0.000300662	0.000278154		20.549	0.000373197	0.000515237		20.546	0.000495951	0.000475554		20.547	0.000388938	0.000293029
20.6486	0.958205	0.958475		21.9557	0.967006	0.966777		20.6486	0.000462528	0.000434798		21.9557	0.000249892	0.000294221		20.6486	0.963405	0.963145		20.5633	0.967922	0.973533		20.5603	0.983682	0.984864		20.5613	0.970499	0.972681		20.6486	0.000299524	0.000278913		20.5633	0.000373206	0.000515453		20.5603	0.000496456	0.000476287		20.5613	0.00039023	0.000294169
20.6632	0.957883	0.95803		21.9737	0.967509	0.967697		20.6632	0.000462569	0.0004349		21.9737	0.000249723	0.00029485		20.6632	0.963169	0.963034		20.5777	0.968056	0.973825		20.5747	0.982537	0.986591		20.5757	0.973029	0.973712		20.6632	0.000298384	0.000279666		20.5777	0.000373218	0.000515657		20.5747	0.000496953	0.000476996		20.5757	0.000391515	0.000295329
20.6778	0.958603	0.957764		21.9917	0.967587	0.967503		20.6778	0.000462609	0.000435002		21.9917	0.000249577	0.000295489		20.6778	0.963588	0.963516		20.5921	0.968239	0.973064		20.5891	0.9819	0.986438		20.5901	0.972284	0.973951		20.6778	0.000297243	0.000280411		20.5921	0.000373234	0.000515849		20.5891	0.000497444	0.00047768		20.5901	0.000392793	0.000296509
20.6924	0.958191	0.958242		22.0097	0.968558	0.969197		20.6924	0.000462649	0.000435103		22.0097	0.000249453	0.000296139		20.6924	0.963638	0.963307		20.6065	0.968461	0.973813		20.6034	0.982664	0.984475		20.6045	0.971667	0.972236		20.6924	0.0002961	0.00028115		20.6065	0.000373252	0.000516028		20.6034	0.000497928	0.000478338		20.6045	0.000394066	0.000297709
20.707	0.958646	0.95831		22.0276	0.966965	0.96716		20.707	0.000462687	0.000435204		22.0276	0.000249352	0.0002968		20.707	0.963754	0.96354		20.6208	0.968164	0.973419		20.6178	0.984393	0.984763		20.6188	0.972389	0.971421		20.707	0.000294958	0.00028188		20.6208	0.000373273	0.000516194		20.6178	0.000498408	0.000478969		20.6188	0.000395332	0.000298928
20.7216	0.958852	0.957632		22.0456	0.967675	0.968036		20.7216	0.000462724	0.000435306		22.0456	0.000249275	0.000297473		20.7216	0.964534	0.963437		20.6352	0.969146	0.97431		20.6322	0.983819	0.985801		20.6332	0.973134	0.971891		20.7216	0.000293815	0.000282602		20.6352	0.000373298	0.000516349		20.6322	0.000498884	0.000479573		20.6332	0.000396591	0.000300165
20.7362	0.958466	0.957409		22.0636	0.967586	0.967991		20.7362	0.00046276	0.000435407		22.0636	0.000249222	0.000298158		20.7362	0.964967	0.962726		20.6496	0.968047	0.972789		20.6466	0.984215	0.985076		20.6476	0.97275	0.971872		20.7362	0.000292674	0.000283316		20.6496	0.000373326	0.00051649		20.6466	0.000499356	0.000480148		20.6476	0.000397844	0.000301421
20.7508	0.958558	0.957614		22.0816	0.968059	0.967704		20.7508	0.000462796	0.000435508		22.0816	0.000249196	0.000298856		20.7508	0.962144	0.962953		20.664	0.970443	0.972356		20.6609	0.985204	0.986273		20.6619	0.971876	0.973297		20.7508	0.000291535	0.00028402		20.664	0.000373357	0.000516619		20.6609	0.000499827	0.000480694		20.6619	0.000399089	0.000302694
20.7654	0.958218	0.95765		22.0995	0.967413	0.967645		20.7654	0.000462831	0.000435609		22.0995	0.000249195	0.000299566		20.7654	0.962786	0.963904		20.6783	0.96898	0.972585		20.6753	0.984169	0.985862		20.6763	0.971974	0.973903		20.7654	0.000290399	0.000284714		20.6783	0.000373391	0.000516736		20.6753	0.000500297	0.000481211		20.6763	0.000400328	0.000303983
20.78	0.95854	0.957565		22.1175	0.967569	0.967757		20.78	0.000462866	0.000435711		22.1175	0.000249221	0.000300289		20.78	0.962427	0.963192		20.6927	0.969626	0.970327		20.6897	0.98385	0.985194		20.6907	0.972535	0.973821		20.78	0.000289266	0.000285397		20.6927	0.000373429	0.00051684		20.6897	0.000500767	0.000481696		20.6907	0.000401559	0.000305289
20.7946	0.958703	0.957425		22.1355	0.968031	0.967874		20.7946	0.0004629	0.000435812		22.1355	0.000249275	0.000301026		20.7946	0.961867	0.962358		20.7071	0.971597	0.972194		20.704	0.984019	0.985207		20.705	0.972499	0.972164		20.7946	0.000288137	0.00028607		20.7071	0.000373469	0.000516932		20.704	0.000501237	0.000482151		20.705	0.000402783	0.000306611
20.8092	0.95786	0.957012		22.1534	0.969211	0.967394		20.8092	0.000462935	0.000435915		22.1534	0.000249357	0.000301778		20.8092	0.963051	0.962998		20.7215	0.969367	0.973934		20.7184	0.983789	0.985809		20.7194	0.972116	0.972761		20.8092	0.000287012	0.000286732		20.7215	0.000373513	0.000517011		20.7184	0.00050171	0.000482574		20.7194	0.000403999	0.000307947
20.8238	0.958954	0.957295		22.1714	0.968672	0.966925		20.8238	0.000462969	0.000436017		22.1714	0.000249467	0.000302544		20.8238	0.962146	0.963785		20.7358	0.969994	0.973409		20.7328	0.985114	0.986383		20.7338	0.971956	0.97326		20.8238	0.000285893	0.000287382		20.7358	0.000373561	0.000517078		20.7328	0.000502186	0.000482964		20.7338	0.000405209	0.000309298
20.8384	0.958612	0.956264		22.1894	0.969498	0.966867		20.8384	0.000463004	0.000436121		22.1894	0.000249607	0.000303325		20.8384	0.96365	0.964591		20.7502	0.969625	0.973803		20.7471	0.984345	0.986266		20.7482	0.9717	0.972849		20.8384	0.00028478	0.00028802		20.7502	0.000373611	0.000517132		20.7471	0.000502666	0.000483321		20.7482	0.00040641	0.000310662
20.8529	0.959543	0.956294		22.2074	0.967951	0.967682		20.8529	0.000463039	0.000436224		22.2074	0.000249777	0.000304122		20.8529	0.962864	0.96309		20.7646	0.970717	0.972605		20.7615	0.98289	0.986212		20.7625	0.972524	0.972425		20.8529	0.000283673	0.000288645		20.7646	0.000373664	0.000517174		20.7615	0.000503151	0.000483644		20.7625	0.000407604	0.000312039
20.8675	0.958962	0.956448		22.2253	0.966323	0.96773		20.8675	0.000463075	0.000436329		22.2253	0.000249977	0.000304935		20.8675	0.961706	0.963039		20.779	0.969566	0.973659		20.7759	0.983251	0.984645		20.7769	0.972231	0.972306		20.8675	0.000282573	0.000289258		20.779	0.000373721	0.000517204		20.7759	0.000503641	0.000483933		20.7769	0.000408789	0.000313428
20.8821	0.958754	0.956788		22.2433	0.96797	0.968427		20.8821	0.000463111	0.000436434		22.2433	0.000250207	0.000305765		20.8821	0.962129	0.963284		20.7934	0.968846	0.971397		20.7902	0.98423	0.985442		20.7913	0.97195	0.973841		20.8821	0.000281481	0.000289857		20.7934	0.00037378	0.000517221		20.7902	0.000504139	0.000484188		20.7913	0.000409967	0.000314829
20.8967	0.96035	0.955267		22.2613	0.968325	0.967596		20.8967	0.000463148	0.000436541		22.2613	0.000250468	0.000306612		20.8967	0.963687	0.964313		20.8077	0.970016	0.973605		20.8046	0.984854	0.985392		20.8056	0.972582	0.973661		20.8967	0.000280397	0.000290443		20.8077	0.000373843	0.000517226		20.8046	0.000504644	0.000484408		20.8056	0.000411137	0.000316241
20.9113	0.959016	0.958272		22.2793	0.968634	0.966342		20.9113	0.000463185	0.000436648		22.2793	0.000250761	0.000307477		20.9113	0.964066	0.963698		20.8221	0.969424	0.973204		20.819	0.983995	0.985978		20.82	0.974057	0.972997		20.9113	0.000279322	0.000291015		20.8221	0.000373908	0.000517218		20.819	0.000505158	0.000484593		20.82	0.0004123	0.000317662
20.9259	0.957499	0.957896		22.2972	0.968381	0.966389		20.9259	0.000463223	0.000436756		22.2972	0.000251085	0.000308361		20.9259	0.961588	0.962107		20.8365	0.971172	0.973457		20.8333	0.985071	0.985394		20.8344	0.973686	0.973841		20.9259	0.000278257	0.000291573		20.8365	0.000373976	0.000517198		20.8333	0.000505681	0.000484741		20.8344	0.000413454	0.000319093
20.9405	0.959008	0.957406		22.3152	0.968223	0.967427		20.9405	0.000463263	0.000436866		22.3152	0.00025144	0.000309264		20.9405	0.963277	0.96158		20.8509	0.970742	0.973664		20.8477	0.983457	0.984744		20.8488	0.972141	0.974048		20.9405	0.000277201	0.000292117		20.8509	0.000374047	0.000517165		20.8477	0.000506215	0.000484854		20.8488	0.0004146	0.000320532
20.9551	0.959539	0.956079		22.3332	0.967769	0.969332		20.9551	0.000463303	0.000436977		22.3332	0.000251828	0.000310186		20.9551	0.963238	0.964006		20.8652	0.968613	0.972907		20.8621	0.98371	0.985889		20.8631	0.972178	0.973162		20.9551	0.000276156	0.000292646		20.8652	0.00037412	0.00051712		20.8621	0.00050676	0.000484931		20.8631	0.000415738	0.000321979
20.9697	0.958978	0.957223		22.3512	0.967702	0.968745		20.9697	0.000463344	0.000437089		22.3512	0.000252247	0.000311128		20.9697	0.963504	0.962681		20.8796	0.968849	0.9724		20.8764	0.98276	0.986708		20.8775	0.971805	0.971986		20.9697	0.000275122	0.00029316		20.8796	0.000374196	0.000517063		20.8764	0.000507317	0.000484971		20.8775	0.000416868	0.000323433
20.9843	0.957047	0.957177		22.3691	0.967928	0.967477		20.9843	0.000463386	0.000437203		22.3691	0.000252698	0.00031209		20.9843	0.963727	0.963843		20.894	0.970844	0.97407		20.8908	0.980416	0.985382		20.8919	0.971438	0.972229		20.9843	0.0002741	0.000293659		20.894	0.000374274	0.000516993		20.8908	0.000507886	0.000484975		20.8919	0.00041799	0.000324894
20.9989	0.959755	0.957639		22.3871	0.96752	0.968699		20.9989	0.000463429	0.000437318		22.3871	0.000253181	0.000313074		20.9989	0.964251	0.961178		20.9084	0.970692	0.972296		20.9052	0.982672	0.985671		20.9062	0.971771	0.973145		20.9989	0.00027309	0.000294142		20.9084	0.000374355	0.000516911		20.9052	0.00050847	0.000484942		20.9062	0.000419104	0.000326359
21.0135	0.958669	0.957138		22.4051	0.968008	0.968685		21.0135	0.000463474	0.000437435		22.4051	0.000253696	0.000314079		21.0135	0.962499	0.963421		20.9227	0.968293	0.973263		20.9195	0.983466	0.985277		20.9206	0.972265	0.973225		21.0135	0.000272092	0.00029461		20.9227	0.000374438	0.000516816		20.9195	0.000509067	0.000484872		20.9206	0.00042021	0.00032783
21.0281	0.959085	0.956951		22.4231	0.968889	0.968261		21.0281	0.00046352	0.000437554		22.4231	0.000254242	0.000315105		21.0281	0.962731	0.964306		20.9371	0.969565	0.972065		20.9339	0.983763	0.98671		20.935	0.971716	0.972909		21.0281	0.000271108	0.000295061		20.9371	0.000374523	0.000516709		20.9339	0.00050968	0.000484766		20.935	0.000421308	0.000329304
21.0427	0.960959	0.958286		22.441	0.969231	0.96849		21.0427	0.000463567	0.000437674		22.441	0.00025482	0.000316154		21.0427	0.962616	0.963453		20.9515	0.970538	0.971366		20.9483	0.984086	0.984736		20.9493	0.971546	0.973624		21.0427	0.000270137	0.000295497		20.9515	0.00037461	0.000516589		20.9483	0.000510309	0.000484623		20.9493	0.000422398	0.000330781
21.0573	0.958542	0.957027		22.459	0.968524	0.968234		21.0573	0.000463616	0.000437797		22.459	0.00025543	0.000317224		21.0573	0.963616	0.963394		20.9659	0.969945	0.974533		20.9626	0.982875	0.986302		20.9637	0.972041	0.974572		21.0573	0.00026918	0.000295916		20.9659	0.000374698	0.000516457		20.9626	0.000510955	0.000484444		20.9637	0.000423479	0.000332261
21.0719	0.959353	0.956453		22.477	0.967764	0.968738		21.0719	0.000463666	0.000437922		22.477	0.000256071	0.000318318		21.0719	0.96438	0.962989		20.9802	0.969034	0.974124		20.977	0.982962	0.984313		20.9781	0.971612	0.973713		21.0719	0.000268237	0.000296319		20.9802	0.000374789	0.000516313		20.977	0.000511618	0.000484228		20.9781	0.000424553	0.000333743
21.0865	0.959912	0.957381		22.4949	0.967059	0.967909		21.0865	0.000463718	0.000438049		22.4949	0.000256743	0.000319434		21.0865	0.963126	0.962916		20.9946	0.96841	0.972415		20.9914	0.985086	0.984193		20.9925	0.971899	0.973403		21.0865	0.000267309	0.000296705		20.9946	0.000374881	0.000516155		20.9914	0.000512299	0.000483976		20.9925	0.000425619	0.000335226
21.1011	0.958548	0.957924		22.5129	0.967633	0.967064		21.1011	0.000463772	0.000438179		22.5129	0.000257446	0.000320572		21.1011	0.963237	0.963208		21.009	0.968156	0.971583		21.0057	0.985728	0.984544		21.0068	0.972341	0.973518		21.1011	0.000266397	0.000297075		21.009	0.000374975	0.000515986		21.0057	0.000512999	0.000483688		21.0068	0.000426677	0.000336709
21.1157	0.960038	0.956426		22.5309	0.968815	0.967199		21.1157	0.000463827	0.000438311		22.5309	0.000258179	0.000321734		21.1157	0.965023	0.96203		21.0234	0.968186	0.972659		21.0201	0.985279	0.984839		21.0212	0.971291	0.973158		21.1157	0.0002655	0.000297427		21.0234	0.00037507	0.000515804		21.0201	0.000513718	0.000483364		21.0212	0.000427727	0.000338192
21.1303	0.958864	0.955972		22.5489	0.968649	0.967758		21.1303	0.000463885	0.000438445		22.5489	0.000258943	0.000322919		21.1303	0.963114	0.961244		21.0377	0.969423	0.973106		21.0345	0.985	0.985552		21.0356	0.971616	0.973923		21.1303	0.000264619	0.000297763		21.0377	0.000375166	0.000515609		21.0345	0.000514457	0.000483004		21.0356	0.000428769	0.000339675
21.1449	0.959103	0.958262		22.5668	0.968256	0.968036		21.1449	0.000463944	0.000438583		22.5668	0.000259737	0.000324126		21.1449	0.962962	0.961414		21.0521	0.968725	0.972459		21.0489	0.98168	0.985548		21.0499	0.971322	0.975628		21.1449	0.000263754	0.000298081		21.0521	0.000375264	0.000515402		21.0489	0.000515216	0.000482609		21.0499	0.000429803	0.000341156
21.1595	0.961268	0.957037		22.5848	0.968191	0.967722		21.1595	0.000464005	0.000438723		22.5848	0.00026056	0.000325357		21.1595	0.963265	0.963687		21.0665	0.969212	0.973401		21.0632	0.983629	0.985618		21.0643	0.972608	0.972485		21.1595	0.000262906	0.000298382		21.0665	0.000375363	0.000515182		21.0632	0.000515996	0.000482179		21.0643	0.000430829	0.000342635
21.1741	0.958594	0.956951		22.6028	0.969154	0.967987		21.1741	0.000464068	0.000438867		22.6028	0.000261413	0.00032661		21.1741	0.964161	0.961899		21.0809	0.969852	0.972995		21.0776	0.984467	0.986456		21.0787	0.972357	0.973021		21.1741	0.000262074	0.000298666		21.0809	0.000375463	0.000514949		21.0776	0.000516797	0.000481715		21.0787	0.000431848	0.000344112
21.1887	0.959562	0.957407		22.6208	0.969032	0.968235		21.1887	0.000464133	0.000439014		22.6208	0.000262294	0.000327886		21.1887	0.962735	0.962806		21.0952	0.969889	0.971624		21.092	0.984615	0.985962		21.093	0.972337	0.972594		21.1887	0.00026126	0.000298933		21.0952	0.000375564	0.000514704		21.092	0.000517621	0.000481216		21.093	0.000432859	0.000345585
21.2032	0.958341	0.956718		22.6387	0.967884	0.969131		21.2032	0.0004642	0.000439164		22.6387	0.000263204	0.000329184		21.2032	0.96397	0.962507		21.1096	0.970024	0.973468		21.1063	0.983422	0.986157		21.1074	0.972733	0.973318		21.2032	0.000260463	0.000299182		21.1096	0.000375665	0.000514447		21.1063	0.000518466	0.000480683		21.1074	0.000433862	0.000347055
21.2178	0.959082	0.956598		22.6567	0.966996	0.968517		21.2178	0.00046427	0.000439317		22.6567	0.000264142	0.000330504		21.2178	0.964521	0.963332		21.124	0.969606	0.973569		21.1207	0.984989	0.985663		21.1218	0.971719	0.972706		21.2178	0.000259684	0.000299414		21.124	0.000375767	0.000514176		21.1207	0.000519334	0.000480116		21.1218	0.000434857	0.000348522
21.2324	0.959808	0.957324		22.6747	0.96691	0.968256		21.2324	0.000464341	0.000439474		22.6747	0.000265108	0.000331846		21.2324	0.96464	0.964354		21.1384	0.970254	0.971789		21.1351	0.983916	0.986314		21.1362	0.972478	0.973584		21.2324	0.000258923	0.00029963		21.1384	0.00037587	0.000513893		21.1351	0.000520225	0.000479516		21.1362	0.000435845	0.000349984
21.247	0.959829	0.956723		22.6927	0.967938	0.967007		21.247	0.000464414	0.000439636		22.6927	0.000266102	0.000333209		21.247	0.962852	0.962687		21.1527	0.969586	0.971823		21.1494	0.98346	0.986802		21.1505	0.971942	0.976164		21.247	0.00025818	0.000299827		21.1527	0.000375973	0.000513598		21.1494	0.000521139	0.000478884		21.1505	0.000436825	0.000351441
21.2616	0.96062	0.957834		22.7106	0.967728	0.966632		21.2616	0.00046449	0.000439801		22.7106	0.000267122	0.000334593		21.2616	0.963041	0.963815		21.1671	0.968609	0.97211		21.1638	0.982965	0.985909		21.1649	0.973206	0.9746		21.2616	0.000257456	0.000300008		21.1671	0.000376077	0.000513289		21.1638	0.000522076	0.000478219		21.1649	0.000437797	0.000352894
21.2762	0.959843	0.957988		22.7286	0.969021	0.968192		21.2762	0.000464567	0.00043997		22.7286	0.000268168	0.000335997		21.2762	0.963878	0.964862		21.1815	0.968498	0.97241		21.1782	0.98543	0.984798		21.1793	0.971921	0.972487		21.2762	0.00025675	0.000300172		21.1815	0.000376181	0.000512968		21.1782	0.000523036	0.000477522		21.1793	0.000438762	0.000354341
21.2908	0.958774	0.956912		22.7466	0.969052	0.967925		21.2908	0.000464647	0.000440143		22.7466	0.000269241	0.00033742		21.2908	0.960971	0.963609		21.1959	0.96836	0.972085		21.1925	0.984536	0.985081		21.1936	0.972556	0.972191		21.2908	0.000256063	0.00030032		21.1959	0.000376285	0.000512635		21.1925	0.000524021	0.000476794		21.1936	0.000439719	0.000355783
21.3054	0.959327	0.956959		22.7645	0.968355	0.96879		21.3054	0.000464729	0.000440321		22.7645	0.000270339	0.000338862		21.3054	0.96436	0.963357		21.2102	0.969211	0.971688		21.2069	0.983247	0.985487		21.208	0.972598	0.973123		21.3054	0.000255395	0.00030045		21.2102	0.00037639	0.000512289		21.2069	0.000525029	0.000476035		21.208	0.000440669	0.000357219
21.32	0.95933	0.957372		22.7825	0.968687	0.967354		21.32	0.000464812	0.000440504		22.7825	0.000271463	0.000340322		21.32	0.964618	0.962833		21.2246	0.970096	0.97287		21.2213	0.983045	0.987162		21.2224	0.971128	0.973575		21.32	0.000254746	0.000300564		21.2246	0.000376494	0.00051193		21.2213	0.000526061	0.000475246		21.2224	0.000441611	0.000358649
21.3346	0.95963	0.956329		22.8005	0.967645	0.968693		21.3346	0.000464897	0.000440691		22.8005	0.000272611	0.000341798		21.3346	0.964267	0.963514		21.239	0.969605	0.973277		21.2356	0.983001	0.986127		21.2368	0.970485	0.973132		21.3346	0.000254117	0.000300661		21.239	0.000376599	0.000511558		21.2356	0.000527117	0.000474427		21.2368	0.000442545	0.000360072
21.3492	0.958643	0.957604		22.8185	0.968643	0.968192		21.3492	0.000464985	0.000440883		22.8185	0.000273784	0.000343292		21.3492	0.963307	0.963174		21.2534	0.968668	0.973284		21.25	0.982905	0.985403		21.2511	0.970907	0.972716		21.3492	0.000253506	0.000300742		21.2534	0.000376703	0.000511174		21.25	0.000528197	0.000473578		21.2511	0.000443471	0.000361489
21.3638	0.958161	0.958123		22.8364	0.969168	0.96785		21.3638	0.000465074	0.000441081		22.8364	0.00027498	0.0003448		21.3638	0.962982	0.96282		21.2677	0.968078	0.972477		21.2644	0.983977	0.985474		21.2655	0.970897	0.974589		21.3638	0.000252914	0.000300807		21.2677	0.000376808	0.000510777		21.2644	0.0005293	0.000472701		21.2655	0.00044439	0.0003629
21.3784	0.958906	0.957345		22.8544	0.968424	0.966384		21.3784	0.000465165	0.000441283		22.8544	0.000276199	0.000346323		21.3784	0.962991	0.962811		21.2821	0.968511	0.971783		21.2787	0.983813	0.984865		21.2799	0.972883	0.973505		21.3784	0.000252342	0.000300856		21.2821	0.000376913	0.000510368		21.2787	0.000530428	0.000471795		21.2799	0.000445302	0.000364304
21.393	0.959031	0.957249		22.8724	0.968905	0.968139		21.393	0.000465257	0.000441491		22.8724	0.000277441	0.000347858		21.393	0.963446	0.962537		21.2965	0.969622	0.97367		21.2931	0.984244	0.986225		21.2942	0.971946	0.973831		21.393	0.000251789	0.000300889		21.2965	0.000377018	0.000509946		21.2931	0.00053158	0.000470862		21.2942	0.000446206	0.0003657
21.4076	0.958413	0.957798		22.8904	0.968531	0.967265		21.4076	0.000465351	0.000441704		22.8904	0.000278705	0.000349406		21.4076	0.9638	0.962566		21.3109	0.969506	0.973153		21.3075	0.982978	0.986378		21.3086	0.972417	0.974283		21.4076	0.000251255	0.000300906		21.3109	0.000377123	0.000509511		21.3075	0.000532756	0.000469902		21.3086	0.000447102	0.000367089
21.4222	0.959033	0.957807		22.9083	0.967852	0.967936		21.4222	0.000465446	0.000441923		22.9083	0.000279991	0.000350965		21.4222	0.962096	0.963415		21.3252	0.969516	0.973532		21.3218	0.983232	0.986349		21.323	0.971575	0.974565		21.4222	0.00025074	0.000300908		21.3252	0.000377228	0.000509064		21.3218	0.000533955	0.000468915		21.323	0.000447991	0.000368471
21.4368	0.960364	0.958335		22.9263	0.96885	0.96768		21.4368	0.000465543	0.000442147		22.9263	0.000281298	0.000352534		21.4368	0.963636	0.962374		21.3396	0.970662	0.972644		21.3362	0.985278	0.985862		21.3373	0.972123	0.972623		21.4368	0.000250243	0.000300894		21.3396	0.000377333	0.000508605		21.3362	0.000535177	0.000467902		21.3373	0.000448872	0.000369845
21.4514	0.959465	0.957134		22.9443	0.967174	0.968312		21.4514	0.000465641	0.000442376		22.9443	0.000282625	0.000354111		21.4514	0.963789	0.962899		21.354	0.970101	0.973537		21.3506	0.984857	0.984941		21.3517	0.972027	0.976363		21.4514	0.000249766	0.000300864		21.354	0.000377439	0.000508134		21.3506	0.000536423	0.000466864		21.3517	0.000449745	0.000371211
21.466	0.960467	0.956622		22.9623	0.966505	0.968356		21.466	0.00046574	0.000442611		22.9623	0.000283971	0.000355695		21.466	0.962811	0.963171		21.3684	0.968534	0.972865		21.3649	0.984451	0.985481		21.3661	0.972149	0.975001		21.466	0.000249306	0.000300819		21.3684	0.000377544	0.00050765		21.3649	0.000537691	0.000465801		21.3661	0.000450611	0.00037257
21.4806	0.959501	0.958311		22.9802	0.968697	0.967255		21.4806	0.00046584	0.000442852		22.9802	0.000285336	0.000357285		21.4806	0.96216	0.962344		21.3827	0.967952	0.974975		21.3793	0.9838	0.985276		21.3805	0.972365	0.973731		21.4806	0.000248865	0.000300759		21.3827	0.000377651	0.000507154		21.3793	0.000538982	0.000464713		21.3805	0.000451469	0.000373919
21.4952	0.95943	0.958075		22.9982	0.969215	0.96813		21.4952	0.00046594	0.000443098		22.9982	0.000286719	0.000358879		21.4952	0.964141	0.963617		21.3971	0.970768	0.974062		21.3937	0.983795	0.984461		21.3948	0.973203	0.972805		21.4952	0.000248441	0.000300684		21.3971	0.000377758	0.000506646		21.3937	0.000540295	0.000463602		21.3948	0.000452319	0.000375261
21.5098	0.959947	0.957506		23.0162	0.967757	0.966455		21.5098	0.000466042	0.000443349		23.0162	0.00028812	0.000360477		21.5098	0.961953	0.961911		21.4115	0.968141	0.973689		21.408	0.984319	0.986048		21.4092	0.972448	0.975832		21.5098	0.000248035	0.000300594		21.4115	0.000377865	0.000506125		21.408	0.000541629	0.000462468		21.4092	0.000453161	0.000376593
21.5244	0.961002	0.957243		23.0341	0.967499	0.966067		21.5244	0.000466144	0.000443606		23.0341	0.000289538	0.000362077		21.5244	0.962291	0.962342		21.4259	0.968649	0.971957		21.4224	0.984165	0.986656		21.4236	0.971897	0.973863		21.5244	0.000247645	0.000300489		21.4259	0.000377973	0.000505592		21.4224	0.000542985	0.000461312		21.4236	0.000453996	0.000377917
21.539	0.960278	0.958072		23.0521	0.968179	0.968726		21.539	0.000466247	0.000443868		23.0521	0.000290971	0.000363677		21.539	0.961685	0.963986		21.4403	0.969378	0.970252		21.4368	0.98392	0.9863		21.4379	0.972766	0.974968		21.539	0.000247272	0.00030037		21.4403	0.000378082	0.000505047		21.4368	0.000544361	0.000460134		21.4379	0.000454822	0.000379231
21.5535	0.960622	0.958092		23.0701	0.969132	0.967686		21.5535	0.00046635	0.000444136		23.0701	0.000292419	0.000365276		21.5535	0.963758	0.962989		21.4546	0.969126	0.97063		21.4511	0.983536	0.986609		21.4523	0.972003	0.974033		21.5535	0.000246916	0.000300235		21.4546	0.000378192	0.00050449		21.4511	0.000545758	0.000458935		21.4523	0.00045564	0.000380536
21.5681	0.959955	0.958592		23.0881	0.968283	0.967467		21.5681	0.000466453	0.000444408		23.0881	0.000293881	0.000366873		21.5681	0.962977	0.963144		21.469	0.97013	0.972528		21.4655	0.984026	0.985941		21.4667	0.972571	0.973753		21.5681	0.000246575	0.000300086		21.469	0.000378303	0.000503921		21.4655	0.000547173	0.000457717		21.4667	0.00045645	0.000381832
21.5827	0.959624	0.959159		23.106	0.968254	0.969954		21.5827	0.000466557	0.000444686		23.106	0.000295357	0.000368467		21.5827	0.963315	0.961729		21.4834	0.969927	0.973727		21.4799	0.984296	0.985482		21.481	0.971051	0.973475		21.5827	0.000246249	0.000299922		21.4834	0.000378415	0.00050334		21.4799	0.000548608	0.000456478		21.481	0.000457252	0.000383118
21.5973	0.958639	0.958882		23.124	0.969017	0.967678		21.5973	0.00046666	0.000444968		23.124	0.000296846	0.000370056		21.5973	0.963004	0.962385		21.4978	0.970141	0.972844		21.4943	0.983657	0.985863		21.4954	0.972245	0.972948		21.5973	0.000245938	0.000299744		21.4978	0.000378528	0.000502746		21.4943	0.00055006	0.000455222		21.4954	0.000458045	0.000384394
21.6119	0.958352	0.957411		23.142	0.968444	0.968796		21.6119	0.000466763	0.000445255		23.142	0.000298347	0.000371639		21.6119	0.962888	0.963078		21.5121	0.970602	0.972184		21.5086	0.984934	0.985445		21.5098	0.971554	0.972702		21.6119	0.000245641	0.000299551		21.5121	0.000378643	0.000502139		21.5086	0.00055153	0.000453947		21.5098	0.000458829	0.00038566
21.6265	0.959468	0.957141		23.16	0.967632	0.967008		21.6265	0.000466866	0.000445547		23.16	0.000299859	0.000373215		21.6265	0.964108	0.963252		21.5265	0.969818	0.973656		21.523	0.984666	0.984575		21.5242	0.971739	0.974745		21.6265	0.000245357	0.000299344		21.5265	0.00037876	0.000501521		21.523	0.000553016	0.000452655		21.5242	0.000459605	0.000386915
21.6411	0.959599	0.956854		23.1779	0.96867	0.967268		21.6411	0.000466969	0.000445843		23.1779	0.000301381	0.000374782		21.6411	0.964342	0.961867		21.5409	0.969066	0.972042		21.5374	0.983217	0.984839		21.5385	0.972488	0.974702		21.6411	0.000245087	0.000299122		21.5409	0.000378878	0.00050089		21.5374	0.000554518	0.000451347		21.5385	0.000460373	0.00038816
21.6557	0.95932	0.957573		23.1959	0.968558	0.968567		21.6557	0.000467071	0.000446144		23.1959	0.000302912	0.00037634		21.6557	0.963989	0.961918		21.5553	0.969246	0.972888		21.5517	0.983984	0.985976		21.5529	0.97184	0.973043		21.6557	0.000244829	0.000298886		21.5553	0.000378998	0.000500246		21.5517	0.000556034	0.000450023		21.5529	0.000461132	0.000389395
21.6703	0.958687	0.957623		23.2139	0.969305	0.967353		21.6703	0.000467173	0.000446448		23.2139	0.000304452	0.000377886		21.6703	0.963336	0.963771		21.5696	0.969364	0.974017		21.5661	0.985181	0.985652		21.5673	0.972506	0.973698		21.6703	0.000244583	0.000298636		21.5696	0.000379121	0.00049959		21.5661	0.000557564	0.000448684		21.5673	0.000461882	0.000390618
21.6849	0.959301	0.957661		23.2319	0.968757	0.970047		21.6849	0.000467274	0.000446756		23.2319	0.000306	0.000379421		21.6849	0.963107	0.963927		21.584	0.96967	0.973424		21.5805	0.985013	0.985138		21.5816	0.972288	0.975669		21.6849	0.000244348	0.000298372		21.584	0.000379246	0.000498921		21.5805	0.000559107	0.000447332		21.5816	0.000462623	0.000391831
21.6995	0.960696	0.957176		23.2498	0.968613	0.968575		21.6995	0.000467374	0.000447067		23.2498	0.000307555	0.000380941		21.6995	0.963449	0.962305		21.5984	0.970725	0.972511		21.5948	0.984449	0.9858		21.596	0.972617	0.974107		21.6995	0.000244123	0.000298095		21.5984	0.000379373	0.00049824		21.5948	0.000560662	0.000445966		21.596	0.000463355	0.000393032
21.7141	0.959585	0.95698		23.2678	0.968953	0.967662		21.7141	0.000467473	0.000447382		23.2678	0.000309116	0.000382448		21.7141	0.963465	0.963064		21.6128	0.969413	0.97327		21.6092	0.984385	0.986268		21.6104	0.971004	0.97396		21.7141	0.000243909	0.000297803		21.6128	0.000379503	0.000497545		21.6092	0.000562227	0.000444587		21.6104	0.000464079	0.000394221
21.7287	0.958873	0.958029		23.2858	0.967933	0.96888		21.7287	0.000467571	0.000447699		23.2858	0.000310681	0.000383938		21.7287	0.962941	0.96391		21.6271	0.969389	0.973624		21.6236	0.984985	0.985525		21.6248	0.973168	0.973049		21.7287	0.000243703	0.000297497		21.6271	0.000379635	0.000496838		21.6236	0.000563802	0.000443197		21.6248	0.000464794	0.000395399
21.7433	0.960541	0.957195		23.3038	0.967981	0.968016		21.7433	0.000467668	0.00044802		23.3038	0.000312251	0.000385412		21.7433	0.963436	0.961924		21.6415	0.96982	0.973461		21.6379	0.984646	0.986835		21.6391	0.972926	0.972114		21.7433	0.000243507	0.000297178		21.6415	0.000379771	0.000496118		21.6379	0.000565386	0.000441797		21.6391	0.0004655	0.000396565
21.7579	0.959996	0.956453		23.3217	0.968162	0.969681		21.7579	0.000467763	0.000448342		23.3217	0.000313824	0.000386868		21.7579	0.962105	0.963237		21.6559	0.968668	0.9732		21.6523	0.983709	0.986352		21.6535	0.972514	0.973517		21.7579	0.000243319	0.000296844		21.6559	0.00037991	0.000495385		21.6523	0.000566977	0.000440386		21.6535	0.000466197	0.000397718
21.7725	0.958533	0.957924		23.3397	0.96791	0.969141		21.7725	0.000467858	0.000448667		23.3397	0.0003154	0.000388305		21.7725	0.961877	0.962839		21.6703	0.968032	0.972908		21.6667	0.983749	0.987138		21.6679	0.971936	0.973611		21.7725	0.000243138	0.000296497		21.6703	0.000380052	0.000494638		21.6667	0.000568575	0.000438965		21.6679	0.000466885	0.00039886
21.7871	0.960514	0.959038		23.3577	0.967216	0.968059		21.7871	0.000467951	0.000448994		23.3577	0.000316977	0.000389722		21.7871	0.963069	0.963238		21.6846	0.968616	0.972828		21.681	0.985225	0.986057		21.6822	0.971523	0.973771		21.7871	0.000242964	0.000296137		21.6846	0.000380198	0.000493879		21.681	0.000570177	0.000437536		21.6822	0.000467565	0.000399988
21.8017	0.959699	0.957598		23.3756	0.970564	0.968246		21.8017	0.000468042	0.000449322		23.3756	0.000318554	0.000391118		21.8017	0.964494	0.962356		21.699	0.969617	0.972881		21.6954	0.985368	0.985837		21.6966	0.971566	0.974628		21.8017	0.000242796	0.000295762		21.699	0.000380348	0.000493106		21.6954	0.000571783	0.000436099		21.6966	0.000468235	0.000401103
21.8163	0.960787	0.957503		23.3936	0.969326	0.969621		21.8163	0.000468132	0.000449652		23.3936	0.000320131	0.000392492		21.8163	0.96376	0.962898		21.7134	0.970379	0.973797		21.7098	0.985403	0.985899		21.711	0.972937	0.973686		21.8163	0.000242634	0.000295375		21.7134	0.000380501	0.000492319		21.7098	0.000573392	0.000434655		21.711	0.000468897	0.000402206
21.8309	0.958771	0.957868		23.4116	0.968267	0.968628		21.8309	0.00046822	0.000449982		23.4116	0.000321708	0.000393842		21.8309	0.964462	0.962714		21.7278	0.970252	0.973882		21.7241	0.985438	0.985925		21.7253	0.973085	0.97269		21.8309	0.000242478	0.000294973		21.7278	0.000380659	0.00049152		21.7241	0.000575002	0.000433205		21.7253	0.00046955	0.000403294
21.8455	0.959067	0.957794		23.4296	0.968497	0.968343		21.8455	0.000468306	0.000450314		23.4296	0.000323282	0.000395168		21.8455	0.964608	0.964258		21.7421	0.970728	0.972567		21.7385	0.984933	0.985817		21.7397	0.972814	0.972093		21.8455	0.000242326	0.000294559		21.7421	0.000380821	0.000490707		21.7385	0.000576613	0.000431748		21.7397	0.000470194	0.000404369
21.8601	0.959087	0.959197		23.4475	0.968118	0.968933		21.8601	0.00046839	0.000450645		23.4475	0.000324854	0.000396469		21.8601	0.963109	0.963104		21.7565	0.969174	0.972864		21.7529	0.985098	0.986408		21.7541	0.972826	0.972785		21.8601	0.000242178	0.000294131		21.7565	0.000380987	0.00048988		21.7529	0.000578222	0.000430287		21.7541	0.000470829	0.00040543
21.8747	0.95837	0.957528		23.4655	0.96796	0.967758		21.8747	0.000468473	0.000450977		23.4655	0.000326422	0.000397744		21.8747	0.964525	0.964978		21.7709	0.96922	0.973964		21.7672	0.986365	0.985957		21.7685	0.97372	0.974521		21.8747	0.000242034	0.00029369		21.7709	0.000381158	0.000489039		21.7672	0.000579828	0.000428821		21.7685	0.000471455	0.000406477
21.8893	0.96021	0.958467		23.4835	0.968144	0.968827		21.8893	0.000468553	0.000451308		23.4835	0.000327986	0.000398992		21.8893	0.964645	0.963693		21.7853	0.969877	0.974481		21.7816	0.98468	0.985688		21.7828	0.972807	0.974148		21.8893	0.000241893	0.000293236		21.7853	0.000381334	0.000488185		21.7816	0.000581431	0.000427352		21.7828	0.000472073	0.000407509
21.9038	0.961325	0.95812		23.5015	0.968305	0.968437		21.9038	0.000468631	0.000451638		23.5015	0.000329544	0.000400211		21.9038	0.964228	0.963729		21.7996	0.968811	0.974342		21.796	0.985497	0.985527		21.7972	0.973181	0.973922		21.9038	0.000241754	0.000292769		21.7996	0.000381514	0.000487317		21.796	0.000583029	0.00042588		21.7972	0.000472682	0.000408527
21.9184	0.959588	0.957872		23.5194	0.968251	0.968066		21.9184	0.000468706	0.000451968		23.5194	0.000331096	0.000401401		21.9184	0.96416	0.9637		21.814	0.969231	0.974355		21.8103	0.984153	0.986092		21.8116	0.973352	0.97498		21.9184	0.000241617	0.000292289		21.814	0.000381699	0.000486436		21.8103	0.000584621	0.000424404		21.8116	0.000473283	0.00040953
21.933	0.95933	0.958404		23.5374	0.96865	0.968889		21.933	0.00046878	0.000452296		23.5374	0.00033264	0.000402561		21.933	0.964533	0.964212		21.8284	0.968843	0.973954		21.8247	0.984765	0.986101		21.8259	0.972732	0.97361		21.933	0.000241482	0.000291797		21.8284	0.00038189	0.00048554		21.8247	0.000586205	0.000422928		21.8259	0.000473875	0.000410517
21.9476	0.959528	0.958881		23.5554	0.968849	0.968715		21.9476	0.00046885	0.000452623		23.5554	0.000334177	0.00040369		21.9476	0.963945	0.964563		21.8428	0.969343	0.973979		21.8391	0.984205	0.986098		21.8403	0.972666	0.973094		21.9476	0.000241348	0.000291292		21.8428	0.000382085	0.000484631		21.8391	0.00058778	0.000421449		21.8403	0.000474459	0.000411489
21.9622	0.960394	0.95879		23.5734	0.967677	0.968629		21.9622	0.000468919	0.000452948		23.5734	0.000335705	0.000404787		21.9622	0.962961	0.963378		21.8571	0.970405	0.973365		21.8534	0.984825	0.985467		21.8547	0.972214	0.972807		21.9622	0.000241215	0.000290775		21.8571	0.000382286	0.000483708		21.8534	0.000589345	0.000419971		21.8547	0.000475035	0.000412446
21.9768	0.959354	0.958146		23.5913	0.9678	0.968218		21.9768	0.000468984	0.000453271		23.5913	0.000337224	0.000405852		21.9768	0.962889	0.964087		21.8715	0.968563	0.973687		21.8678	0.98439	0.986565		21.869	0.97154	0.972916		21.9768	0.000241082	0.000290246		21.8715	0.000382492	0.000482771		21.8678	0.000590899	0.000418492		21.869	0.000475602	0.000413387
21.9914	0.960126	0.958006		23.6093	0.967728	0.968435		21.9914	0.000469047	0.000453591		23.6093	0.000338732	0.000406883		21.9914	0.962749	0.962538		21.8859	0.969452	0.97266		21.8822	0.985192	0.984834		21.8834	0.971551	0.974166		21.9914	0.000240948	0.000289706		21.8859	0.000382704	0.00048182		21.8822	0.00059244	0.000417014		21.8834	0.000476161	0.000414312
22.006	0.958808	0.957525		23.6273	0.967198	0.968862		22.006	0.000469107	0.000453909		23.6273	0.000340228	0.00040788		22.006	0.962805	0.964965		21.9003	0.970465	0.97229		21.8966	0.985624	0.986629		21.8978	0.972617	0.973383		22.006	0.000240814	0.000289154		21.9003	0.00038292	0.000480855		21.8966	0.000593967	0.000415537		21.8978	0.000476712	0.000415221
22.0206	0.959482	0.959668		23.6452	0.967806	0.968451		22.0206	0.000469165	0.000454223		23.6452	0.000341712	0.000408842		22.0206	0.963453	0.962704		21.9146	0.970264	0.974658		21.9109	0.985362	0.986401		21.9122	0.972993	0.973377		22.0206	0.000240678	0.000288591		21.9146	0.000383142	0.000479877		21.9109	0.000595479	0.000414062		21.9122	0.000477255	0.000416114
22.0352	0.960473	0.95947		23.6632	0.969583	0.968324		22.0352	0.000469219	0.000454534		23.6632	0.000343183	0.000409769		22.0352	0.962502	0.962829		21.929	0.968952	0.97453		21.9253	0.984005	0.98643		21.9265	0.972651	0.973637		22.0352	0.000240541	0.000288017		21.929	0.00038337	0.000478884		21.9253	0.000596974	0.000412589		21.9265	0.000477791	0.00041699
22.0498	0.958976	0.95906		23.6812	0.969554	0.968663		22.0498	0.000469271	0.000454841		23.6812	0.00034464	0.00041066		22.0498	0.96442	0.963833		21.9434	0.968542	0.973536		21.9397	0.985337	0.986035		21.9409	0.972065	0.972928		22.0498	0.000240402	0.000287432		21.9434	0.000383602	0.000477877		21.9397	0.000598452	0.000411119		21.9409	0.000478318	0.000417849
22.0644	0.95918	0.957766		23.6992	0.968488	0.969136		22.0644	0.00046932	0.000455143		23.6992	0.000346082	0.000411514		22.0644	0.964136	0.962625		21.9578	0.969332	0.975128		21.954	0.984697	0.986194		21.9553	0.973378	0.973118		22.0644	0.000240261	0.000286838		21.9578	0.00038384	0.000476856		21.954	0.00059991	0.000409652		21.9553	0.000478839	0.000418692
22.079	0.960191	0.957878		23.7171	0.968903	0.969336		22.079	0.000469365	0.000455442		23.7171	0.000347508	0.000412331		22.079	0.964015	0.963443		21.9721	0.969309	0.972927		21.9684	0.986645	0.985925		21.9696	0.973046	0.973928		22.079	0.000240118	0.000286234		21.9721	0.000384084	0.000475822		21.9684	0.000601349	0.000408189		21.9696	0.000479351	0.000419517
22.0936	0.96009	0.957028		23.7351	0.968639	0.968872		22.0936	0.000469408	0.000455735		23.7351	0.000348917	0.000413111		22.0936	0.963006	0.963771		21.9865	0.970129	0.972962		21.9828	0.985477	0.986893		21.984	0.972124	0.974824		22.0936	0.000239971	0.00028562		21.9865	0.000384332	0.000474773		21.9828	0.000602765	0.000406731		21.984	0.000479857	0.000420324
22.1082	0.961031	0.956084		23.7531	0.968271	0.967965		22.1082	0.000469448	0.000456024		23.7531	0.000350308	0.000413853		22.1082	0.962958	0.963927		22.0009	0.969898	0.972558		21.9971	0.985962	0.987363		21.9984	0.971566	0.973568		22.1082	0.000239821	0.000284997		22.0009	0.000384586	0.00047371		21.9971	0.000604159	0.000405278		21.9984	0.000480355	0.000421114
22.1228	0.959053	0.957397		23.7711	0.96844	0.967644		22.1228	0.000469484	0.000456307		23.7711	0.000351681	0.000414557		22.1228	0.962237	0.963172		22.0153	0.96912	0.972721		22.0115	0.986053	0.987114		22.0128	0.97156	0.973546		22.1228	0.000239668	0.000284366		22.0153	0.000384845	0.000472634		22.0115	0.00060553	0.00040383		22.0128	0.000480847	0.000421885
22.1374	0.959697	0.956912		23.789	0.968621	0.968472		22.1374	0.000469518	0.000456584		23.789	0.000353034	0.000415223		22.1374	0.963602	0.96232		22.0296	0.969401	0.973186		22.0259	0.985213	0.987952		22.0271	0.972689	0.974105		22.1374	0.000239512	0.000283726		22.0296	0.000385109	0.000471543		22.0259	0.000606874	0.000402387		22.0271	0.000481331	0.000422639
22.152	0.959394	0.957906		23.807	0.969669	0.969395		22.152	0.000469549	0.000456855		23.807	0.000354367	0.00041585		22.152	0.964888	0.962538		22.044	0.97057	0.972849		22.0402	0.985535	0.986453		22.0415	0.971462	0.972736		22.152	0.000239351	0.000283078		22.044	0.000385379	0.000470439		22.0402	0.000608193	0.000400952		22.0415	0.000481809	0.000423374
22.1666	0.95972	0.958196		23.825	0.969099	0.969303		22.1666	0.000469577	0.000457119		23.825	0.000355678	0.000416438		22.1666	0.962338	0.963637		22.0584	0.970637	0.974197		22.0546	0.985545	0.987262		22.0559	0.971728	0.973327		22.1666	0.000239186	0.000282422		22.0584	0.000385653	0.000469321		22.0546	0.000609484	0.000399522		22.0559	0.00048228	0.00042409
22.1812	0.959107	0.958552		23.843	0.968427	0.968311		22.1812	0.000469602	0.000457377		23.843	0.000356967	0.000416988		22.1812	0.961873	0.964014		22.0728	0.970475	0.974833		22.069	0.985555	0.987267		22.0702	0.971986	0.974024		22.1812	0.000239017	0.00028176		22.0728	0.000385932	0.00046819		22.069	0.000610747	0.0003981		22.0702	0.000482745	0.000424787
22.1958	0.958633	0.957448		23.8609	0.969394	0.968571		22.1958	0.000469623	0.000457627		23.8609	0.000358233	0.000417498		22.1958	0.964689	0.962802		22.0872	0.96998	0.973975		22.0833	0.985339	0.98665		22.0846	0.972718	0.974139		22.1958	0.000238843	0.00028109		22.0872	0.000386216	0.000467044		22.0833	0.000611979	0.000396686		22.0846	0.000483203	0.000425466
22.2104	0.961236	0.957604		23.8789	0.969168	0.969245		22.2104	0.000469642	0.00045787		23.8789	0.000359475	0.000417969		22.2104	0.964162	0.963229		22.1015	0.969432	0.973084		22.0977	0.986214	0.98701		22.099	0.972308	0.973613		22.2104	0.000238665	0.000280414		22.1015	0.000386505	0.000465886		22.0977	0.000613182	0.000395279		22.099	0.000483655	0.000426124
22.225	0.958882	0.957961		23.8969	0.968684	0.968431		22.225	0.000469658	0.000458106		23.8969	0.000360692	0.0004184		22.225	0.96381	0.96288		22.1159	0.968516	0.973265		22.1121	0.985652	0.986425		22.1133	0.971568	0.974686		22.225	0.000238483	0.000279733		22.1159	0.000386799	0.000464713		22.1121	0.000614352	0.00039388		22.1133	0.000484101	0.000426764
22.2396	0.9606	0.957348		23.9149	0.968944	0.96894		22.2396	0.000469671	0.000458333		23.9149	0.000361883	0.000418791		22.2396	0.96309	0.963391		22.1303	0.969816	0.973472		22.1264	0.984622	0.986753		22.1277	0.973224	0.974029		22.2396	0.000238295	0.000279045		22.1303	0.000387096	0.000463527		22.1264	0.00061549	0.000392489		22.1277	0.000484541	0.000427384
22.2542	0.959164	0.958003		23.9328	0.969783	0.967797		22.2542	0.000469681	0.000458552		23.9328	0.000363047	0.000419144		22.2542	0.962984	0.96478		22.1447	0.968874	0.973984		22.1408	0.984966	0.987016		22.1421	0.972472	0.974248		22.2542	0.000238103	0.000278353		22.1447	0.000387399	0.000462328		22.1408	0.000616594	0.000391107		22.1421	0.000484974	0.000427983
22.2687	0.959611	0.958101		23.9508	0.969719	0.968166		22.2687	0.000469688	0.000458762		23.9508	0.000364185	0.000419456		22.2687	0.963281	0.96345		22.159	0.967723	0.975544		22.1552	0.985805	0.986565		22.1565	0.972866	0.973126		22.2687	0.000237906	0.000277656		22.159	0.000387705	0.000461115		22.1552	0.000617664	0.000389733		22.1565	0.000485402	0.000428564
22.2833	0.95978	0.9587		23.9688	0.969	0.96838		22.2833	0.000469692	0.000458964		23.9688	0.000365294	0.000419729		22.2833	0.962416	0.964276		22.1734	0.967488	0.972932		22.1695	0.985838	0.986774		22.1708	0.972522	0.973545		22.2833	0.000237704	0.000276954		22.1734	0.000388015	0.000459888		22.1695	0.000618698	0.000388368		22.1708	0.000485824	0.000429124
22.2979	0.959568	0.957188		23.9867	0.967822	0.967747		22.2979	0.000469694	0.000459156		23.9867	0.000366375	0.000419962		22.2979	0.962784	0.9643		22.1878	0.967588	0.973721		22.1839	0.985145	0.9872		22.1852	0.971997	0.97338		22.2979	0.000237497	0.000276249		22.1878	0.000388329	0.000458648		22.1839	0.000619696	0.000387011		22.1852	0.00048624	0.000429664
22.3125	0.959202	0.957885		24.0047	0.968139	0.968873		22.3125	0.000469692	0.000459339		24.0047	0.000367427	0.000420155		22.3125	0.964023	0.963774		22.2022	0.969294	0.974113		22.1983	0.984288	0.986245		22.1996	0.974104	0.973572		22.3125	0.000237284	0.00027554		22.2022	0.000388647	0.000457394		22.1983	0.000620657	0.000385664		22.1996	0.000486651	0.000430184
22.3271	0.960976	0.957569		24.0227	0.969815	0.967522		22.3271	0.000469687	0.000459512		24.0227	0.000368448	0.00042031		22.3271	0.964529	0.962144		22.2165	0.97062	0.972755		22.2126	0.984956	0.986116		22.2139	0.970983	0.974194		22.3271	0.000237067	0.000274829		22.2165	0.000388969	0.000456127		22.2126	0.000621581	0.000384326		22.2139	0.000487057	0.000430684
22.3417	0.960973	0.95697		24.0407	0.969617	0.967046		22.3417	0.00046968	0.000459675		24.0407	0.000369439	0.000420425		22.3417	0.962628	0.964769		22.2309	0.968805	0.971742		22.227	0.985754	0.986739		22.2283	0.972087	0.975154		22.3417	0.000236845	0.000274115		22.2309	0.000389294	0.000454846		22.227	0.000622466	0.000382996		22.2283	0.000487457	0.000431164
22.3563	0.960179	0.957515		24.0586	0.968895	0.968737		22.3563	0.000469669	0.000459829		24.0586	0.000370399	0.000420501		22.3563	0.96315	0.963576		22.2453	0.97057	0.974075		22.2414	0.984966	0.986701		22.2427	0.972487	0.974751		22.3563	0.000236618	0.000273399		22.2453	0.000389622	0.000453552		22.2414	0.000623312	0.000381675		22.2427	0.000487852	0.000431624
22.3709	0.960062	0.958204		24.0766	0.969367	0.968764		22.3709	0.000469655	0.000459972		24.0766	0.000371327	0.000420538		22.3709	0.962974	0.965003		22.2597	0.96987	0.973742		22.2557	0.98406	0.986645		22.2571	0.972595	0.974717		22.3709	0.000236385	0.000272681		22.2597	0.000389952	0.000452243		22.2557	0.000624118	0.000380364		22.2571	0.000488242	0.000432064
22.3855	0.960397	0.958163		24.0946	0.968151	0.96886		22.3855	0.000469638	0.000460105		24.0946	0.000372223	0.000420537		22.3855	0.964048	0.96545		22.274	0.969335	0.973633		22.2701	0.984035	0.986965		22.2714	0.973193	0.973666		22.3855	0.000236147	0.000271962		22.274	0.000390286	0.000450922		22.2701	0.000624885	0.000379061		22.2714	0.000488626	0.000432484
22.4001	0.95971	0.959073		24.1126	0.968361	0.968415		22.4001	0.000469619	0.000460227		24.1126	0.000373086	0.000420498		22.4001	0.963093	0.963583		22.2884	0.969151	0.97527		22.2845	0.984324	0.98751		22.2858	0.972424	0.975142		22.4001	0.000235904	0.000271242		22.2884	0.000390622	0.000449586		22.2845	0.00062561	0.000377768		22.2858	0.000489006	0.000432885
22.4147	0.960343	0.95744		24.1305	0.969436	0.966392		22.4147	0.000469596	0.000460338		24.1305	0.000373917	0.00042042		22.4147	0.96401	0.964231		22.3028	0.968886	0.974009		22.2989	0.984963	0.987335		22.3002	0.973659	0.973502		22.4147	0.000235655	0.000270522		22.3028	0.00039096	0.000448238		22.2989	0.000626294	0.000376483		22.3002	0.000489381	0.000433266
22.4293	0.960314	0.958417		24.1485	0.969561	0.967807		22.4293	0.00046957	0.000460439		24.1485	0.000374714	0.000420305		22.4293	0.962974	0.963016		22.3172	0.969666	0.973244		22.3132	0.985089	0.986842		22.3145	0.974275	0.975346		22.4293	0.000235401	0.000269801		22.3172	0.000391301	0.000446875		22.3132	0.000626936	0.000375207		22.3145	0.000489751	0.000433628
22.4439	0.959459	0.957548		24.1665	0.968537	0.967807		22.4439	0.000469541	0.000460529		24.1665	0.000375478	0.000420152		22.4439	0.96338	0.963955		22.3315	0.970458	0.972639		22.3276	0.983316	0.987166		22.3289	0.972928	0.973615		22.4439	0.000235141	0.000269081		22.3315	0.000391643	0.0004455		22.3276	0.000627535	0.00037394		22.3289	0.000490116	0.00043397
22.4585	0.959781	0.958443		24.1845	0.96796	0.969423		22.4585	0.000469508	0.000460609		24.1845	0.000376208	0.000419962		22.4585	0.96321	0.965125		22.3459	0.969164	0.97442		22.342	0.983967	0.987246		22.3433	0.972452	0.973747		22.4585	0.000234876	0.00026836		22.3459	0.000391987	0.00044411		22.342	0.000628092	0.000372682		22.3433	0.000490475	0.000434294
22.4731	0.959939	0.957697		24.2024	0.969532	0.968434		22.4731	0.000469473	0.000460677		24.2024	0.000376904	0.000419735		22.4731	0.964606	0.963431		22.3603	0.97066	0.97573		22.3563	0.985805	0.985671		22.3576	0.97089	0.974217		22.4731	0.000234605	0.000267641		22.3603	0.000392331	0.000442708		22.3563	0.000628605	0.000371431		22.3576	0.00049083	0.000434598
22.4877	0.959844	0.956853		24.2204	0.969551	0.968084		22.4877	0.000469434	0.000460734		24.2204	0.000377566	0.000419472		22.4877	0.962271	0.964871		22.3747	0.969382	0.974524		22.3707	0.986197	0.985476		22.372	0.972772	0.973731		22.4877	0.000234329	0.000266923		22.3747	0.000392677	0.000441292		22.3707	0.000629075	0.00037019		22.372	0.000491179	0.000434884
22.5023	0.960171	0.957872		24.2384	0.968668	0.968375		22.5023	0.000469392	0.00046078		24.2384	0.000378194	0.000419173		22.5023	0.963749	0.964265		22.389	0.972464	0.973813		22.3851	0.985872	0.987082		22.3864	0.972241	0.97314		22.5023	0.000234048	0.000266206		22.389	0.000393024	0.000439863		22.3851	0.000629501	0.000368956		22.3864	0.000491523	0.000435151
22.5169	0.959512	0.958352		24.2563	0.96863	0.968291		22.5169	0.000469347	0.000460815		24.2563	0.000378787	0.000418839		22.5169	0.963829	0.963558		22.4034	0.971453	0.974898		22.3994	0.985978	0.987176		22.4008	0.972851	0.972863		22.5169	0.000233761	0.000265491		22.4034	0.000393371	0.00043842		22.3994	0.000629882	0.00036773		22.4008	0.000491861	0.0004354
22.5315	0.960571	0.9589		24.2743	0.969125	0.967602		22.5315	0.000469299	0.000460839		24.2743	0.000379347	0.00041847		22.5315	0.963684	0.964445		22.4178	0.969994	0.974414		22.4138	0.9849	0.986795		22.4151	0.972042	0.973733		22.5315	0.000233468	0.000264777		22.4178	0.000393718	0.000436964		22.4138	0.000630218	0.000366512		22.4151	0.000492194	0.00043563
22.5461	0.960466	0.959343		24.2923	0.968371	0.966795		22.5461	0.000469248	0.000460852		24.2923	0.000379872	0.000418066		22.5461	0.965308	0.963588		22.4322	0.970707	0.972764		22.4282	0.984964	0.986746		22.4295	0.973846	0.974429		22.5461	0.000233171	0.000264066		22.4322	0.000394065	0.000435496		22.4282	0.00063051	0.000365301		22.4295	0.00049252	0.000435843
22.5607	0.959893	0.957152		24.3103	0.970052	0.966198		22.5607	0.000469193	0.000460854		24.3103	0.000380363	0.00041763		22.5607	0.965701	0.962962		22.4465	0.969789	0.973031		22.4425	0.985952	0.987099		22.4439	0.972284	0.974605		22.5607	0.000232868	0.000263356		22.4465	0.000394412	0.000434014		22.4425	0.000630756	0.000364098		22.4439	0.00049284	0.000436038
22.5753	0.960088	0.956809		24.3282	0.969051	0.968182		22.5753	0.000469135	0.000460845		24.3282	0.00038082	0.00041716		22.5753	0.964385	0.964198		22.4609	0.968875	0.97455		22.4569	0.986208	0.987672		22.4582	0.973013	0.97505		22.5753	0.000232561	0.000262649		22.4609	0.000394758	0.000432519		22.4569	0.000630956	0.000362901		22.4582	0.000493154	0.000436216
22.5899	0.959832	0.958526		24.3462	0.968203	0.968559		22.5899	0.000469074	0.000460825		24.3462	0.000381243	0.000416659		22.5899	0.964105	0.96405		22.4753	0.968561	0.972583		22.4713	0.984197	0.987758		22.4726	0.971297	0.973524		22.5899	0.000232248	0.000261944		22.4753	0.000395104	0.000431011		22.4713	0.000631111	0.000361711		22.4726	0.00049346	0.000436377
22.6045	0.958342	0.958411		24.3642	0.968098	0.969692		22.6045	0.00046901	0.000460794		24.3642	0.000381633	0.000416126		22.6045	0.962412	0.964853		22.4897	0.969763	0.972429		22.4856	0.985842	0.985502		22.487	0.972759	0.97465		22.6045	0.000231931	0.000261242		22.4897	0.000395448	0.000429489		22.4856	0.000631219	0.000360528		22.487	0.00049376	0.000436521
22.619	0.959678	0.957816		24.3822	0.967563	0.968542		22.619	0.000468943	0.000460753		24.3822	0.000381989	0.000415562		22.619	0.960269	0.965076		22.504	0.971138	0.97292		22.5	0.985381	0.985796		22.5013	0.973473	0.974049		22.619	0.000231608	0.000260542		22.504	0.00039579	0.000427955		22.5	0.000631282	0.000359351		22.5013	0.000494053	0.000436648
22.6336	0.959772	0.957442		24.4001	0.968095	0.969425		22.6336	0.000468873	0.000460701		24.4001	0.000382312	0.00041497		22.6336	0.963024	0.963062		22.5184	0.969801	0.972832		22.5144	0.985431	0.985842		22.5157	0.971213	0.974456		22.6336	0.000231282	0.000259845		22.5184	0.000396131	0.000426409		22.5144	0.000631299	0.00035818		22.5157	0.000494337	0.000436758
22.6482	0.960851	0.958431		24.4181	0.969657	0.967648		22.6482	0.000468799	0.000460638		24.4181	0.000382602	0.000414348		22.6482	0.96421	0.963178		22.5328	0.968241	0.974325		22.5287	0.985352	0.987289		22.5301	0.974232	0.974708		22.6482	0.000230951	0.000259151		22.5328	0.000396469	0.000424849		22.5287	0.00063127	0.000357014		22.5301	0.000494614	0.000436853
22.6628	0.959963	0.958051		24.4361	0.969232	0.969308		22.6628	0.000468723	0.000460566		24.4361	0.000382861	0.000413699		22.6628	0.963157	0.963963		22.5472	0.96872	0.973612		22.5431	0.986464	0.986763		22.5445	0.97355	0.973704		22.6628	0.000230615	0.000258459		22.5472	0.000396805	0.000423276		22.5431	0.000631195	0.000355854		22.5445	0.000494882	0.000436932
22.6774	0.959985	0.959111		24.4541	0.968483	0.968355		22.6774	0.000468644	0.000460483		24.4541	0.000383087	0.000413023		22.6774	0.963153	0.965105		22.5615	0.969925	0.97474		22.5575	0.984238	0.986341		22.5588	0.972708	0.97392		22.6774	0.000230276	0.00025777		22.5615	0.000397138	0.000421691		22.5575	0.000631073	0.0003547		22.5588	0.000495142	0.000436995
22.692	0.959764	0.958446		24.472	0.967428	0.969159		22.692	0.000468561	0.00046039		24.472	0.000383282	0.000412322		22.692	0.962405	0.964406		22.5759	0.970608	0.974405		22.5718	0.984368	0.987416		22.5732	0.973273	0.975607		22.692	0.000229933	0.000257084		22.5759	0.000397468	0.000420094		22.5718	0.000630906	0.00035355		22.5732	0.000495392	0.000437042
22.7066	0.959821	0.958253		24.49	0.967948	0.968644		22.7066	0.000468476	0.000460288		24.49	0.000383445	0.000411595		22.7066	0.963319	0.964409		22.5903	0.97036	0.974046		22.5862	0.984302	0.987117		22.5876	0.973099	0.975301		22.7066	0.000229585	0.000256401		22.5903	0.000397795	0.000418484		22.5862	0.000630694	0.000352405		22.5876	0.000495633	0.000437075
22.7212	0.959999	0.957288		24.508	0.969095	0.968915		22.7212	0.000468388	0.000460176		24.508	0.000383578	0.000410845		22.7212	0.963397	0.964058		22.6047	0.969623	0.974416		22.6006	0.982783	0.987058		22.6019	0.972687	0.975381		22.7212	0.000229234	0.00025572		22.6047	0.000398118	0.000416861		22.6006	0.000630435	0.000351265		22.6019	0.000495865	0.000437093
22.7358	0.959087	0.957191		24.5259	0.968086	0.969129		22.7358	0.000468297	0.000460055		24.5259	0.000383681	0.000410073		22.7358	0.963073	0.964309		22.619	0.968962	0.975858		22.6149	0.98507	0.986255		22.6163	0.973946	0.97477		22.7358	0.00022888	0.000255041		22.619	0.000398436	0.000415226		22.6149	0.000630132	0.000350129		22.6163	0.000496086	0.000437096
22.7504	0.959032	0.957317		24.5439	0.967637	0.968323		22.7504	0.000468203	0.000459926		24.5439	0.000383754	0.000409279		22.7504	0.963361	0.963193		22.6334	0.970913	0.974748		22.6293	0.98532	0.987184		22.6307	0.972203	0.974036		22.7504	0.000228522	0.000254365		22.6334	0.000398751	0.00041358		22.6293	0.000629783	0.000348997		22.6307	0.000496297	0.000437085
22.765	0.96035	0.957881		24.5619	0.967863	0.968369		22.765	0.000468107	0.000459787		24.5619	0.000383798	0.000408464		22.765	0.96482	0.962773		22.6478	0.971392	0.972414		22.6437	0.984191	0.986884		22.6451	0.973763	0.973389		22.765	0.000228161	0.000253691		22.6478	0.00039906	0.000411921		22.6437	0.000629391	0.000347869		22.6451	0.000496496	0.00043706
22.7796	0.959618	0.956643		24.5799	0.968854	0.967348		22.7796	0.000468007	0.00045964		24.5799	0.000383813	0.000407631		22.7796	0.964292	0.964976		22.6622	0.970061	0.972988		22.658	0.98389	0.986255		22.6594	0.973024	0.973896		22.7796	0.000227798	0.00025302		22.6622	0.000399364	0.000410251		22.658	0.000628953	0.000346746		22.6594	0.000496685	0.000437021
22.7942	0.959871	0.958213		24.5978	0.967814	0.968943		22.7942	0.000467905	0.000459485		24.5978	0.000383801	0.000406779		22.7942	0.964036	0.964107		22.6765	0.970144	0.973481		22.6724	0.985001	0.986355		22.6738	0.970867	0.97543		22.7942	0.000227431	0.00025235		22.6765	0.000399663	0.000408569		22.6724	0.000628472	0.000345625		22.6738	0.000496862	0.000436968
22.8088	0.959278	0.957664		24.6158	0.968944	0.969522		22.8088	0.000467799	0.000459321		24.6158	0.000383762	0.00040591		22.8088	0.964142	0.964065		22.6909	0.970553	0.973255		22.6868	0.985198	0.985961		22.6882	0.971951	0.973915		22.8088	0.000227062	0.000251682		22.6909	0.000399956	0.000406876		22.6868	0.000627948	0.000344508		22.6882	0.000497027	0.000436902
22.8234	0.960453	0.957073		24.6338	0.969433	0.969365		22.8234	0.000467691	0.000459151		24.6338	0.000383695	0.000405026		22.8234	0.963947	0.962679		22.7053	0.970563	0.973066		22.7011	0.986249	0.987981		22.7025	0.972828	0.973062		22.8234	0.00022669	0.000251016		22.7053	0.000400242	0.000405171		22.7011	0.000627381	0.000343394		22.7025	0.00049718	0.000436822
22.838	0.961213	0.958305		24.6518	0.969143	0.968283		22.838	0.00046758	0.000458972		24.6518	0.000383603	0.000404127		22.838	0.96458	0.962862		22.7197	0.969981	0.972214		22.7155	0.985282	0.98669		22.7169	0.973524	0.974284		22.838	0.000226316	0.000250351		22.7197	0.000400522	0.000403456		22.7155	0.000626772	0.000342284		22.7169	0.000497321	0.000436729
22.8526	0.95927	0.958898		24.6697	0.969446	0.968855		22.8526	0.000467466	0.000458787		24.6697	0.000383485	0.000403214		22.8526	0.963569	0.964612		22.7341	0.97046	0.973844		22.7299	0.98319	0.985725		22.7313	0.973723	0.975568		22.8526	0.00022594	0.000249687		22.7341	0.000400795	0.00040173		22.7299	0.000626122	0.000341176		22.7313	0.000497448	0.000436623
22.8672	0.959219	0.957962		24.6877	0.970114	0.969139		22.8672	0.000467349	0.000458595		24.6877	0.000383343	0.000402289		22.8672	0.963231	0.963127		22.7484	0.970994	0.974951		22.7443	0.985045	0.987826		22.7456	0.972934	0.975019		22.8672	0.000225562	0.000249024		22.7484	0.000401062	0.000399993		22.7443	0.00062543	0.000340072		22.7456	0.000497563	0.000436505
22.8818	0.960525	0.957396		24.7057	0.969045	0.968931		22.8818	0.00046723	0.000458396		24.7057	0.000383177	0.000401354		22.8818	0.963146	0.962871		22.7628	0.968517	0.974287		22.7586	0.985308	0.986991		22.76	0.972804	0.973434		22.8818	0.000225183	0.000248362		22.7628	0.00040132	0.000398246		22.7586	0.000624699	0.00033897		22.76	0.000497664	0.000436373
22.8964	0.960158	0.957627		24.7237	0.969567	0.968484		22.8964	0.000467107	0.000458191		24.7237	0.000382987	0.000400408		22.8964	0.964216	0.963421		22.7772	0.969201	0.974309		22.773	0.984398	0.986818		22.7744	0.973163	0.973507		22.8964	0.000224802	0.000247701		22.7772	0.000401571	0.00039649		22.773	0.000623928	0.000337871		22.7744	0.000497751	0.000436229
22.911	0.961072	0.958535		24.7416	0.968765	0.968864		22.911	0.000466982	0.00045798		24.7416	0.000382775	0.000399454		22.911	0.963892	0.964412		22.7916	0.970816	0.974135		22.7874	0.985007	0.985368		22.7888	0.973191	0.975		22.911	0.000224419	0.00024704		22.7916	0.000401814	0.000394724		22.7874	0.000623118	0.000336774		22.7888	0.000497824	0.000436072
22.9256	0.960638	0.958216		24.7596	0.970798	0.968018		22.9256	0.000466854	0.000457764		24.7596	0.00038254	0.000398493		22.9256	0.962818	0.963192		22.8059	0.970676	0.975983		22.8017	0.986136	0.986513		22.8031	0.973075	0.974298		22.9256	0.000224036	0.000246379		22.8059	0.000402049	0.000392948		22.8017	0.000622271	0.000335681		22.8031	0.000497883	0.000435902
22.9402	0.959675	0.959445		24.7776	0.968476	0.967955		22.9402	0.000466723	0.000457542		24.7776	0.000382285	0.000397526		22.9402	0.963333	0.963051		22.8203	0.969649	0.975048		22.8161	0.984612	0.987014		22.8175	0.973268	0.974601		22.9402	0.000223652	0.000245717		22.8203	0.000402275	0.000391164		22.8161	0.000621387	0.00033459		22.8175	0.000497928	0.000435721
22.9548	0.960709	0.958708		24.7956	0.967143	0.96883		22.9548	0.000466589	0.000457315		24.7956	0.000382008	0.000396555		22.9548	0.962723	0.963215		22.8347	0.969538	0.973542		22.8305	0.986303	0.986669		22.8319	0.973301	0.974564		22.9548	0.000223267	0.000245055		22.8347	0.000402492	0.000389372		22.8305	0.000620468	0.000333501		22.8319	0.000497958	0.000435527
22.9693	0.960438	0.95735		24.8135	0.967778	0.967914		22.9693	0.000466453	0.000457083		24.8135	0.000381712	0.00039558		22.9693	0.963556	0.961787		22.8491	0.969138	0.973385		22.8448	0.985481	0.986065		22.8462	0.973346	0.973674		22.9693	0.000222882	0.000244393		22.8491	0.0004027	0.000387572		22.8448	0.000619513	0.000332415		22.8462	0.000497973	0.00043532
22.9839	0.960364	0.957121		24.8315	0.968595	0.967455		22.9839	0.000466314	0.000456846		24.8315	0.000381397	0.000394603		22.9839	0.962941	0.963344		22.8634	0.968581	0.97316		22.8592	0.985919	0.986339		22.8606	0.974133	0.974108		22.9839	0.000222496	0.000243729		22.8634	0.000402899	0.000385764		22.8592	0.000618525	0.000331331		22.8606	0.000497973	0.000435101
22.9985	0.960598	0.958546		24.8495	0.969216	0.968201		22.9985	0.000466171	0.000456606		24.8495	0.000381064	0.000393626		22.9985	0.962842	0.963251		22.8778	0.971018	0.975053		22.8736	0.985684	0.986792		22.875	0.973932	0.973929		22.9985	0.000222111	0.000243065		22.8778	0.000403089	0.000383949		22.8736	0.000617504	0.00033025		22.875	0.000497958	0.00043487
23.0131	0.961211	0.958625		24.8674	0.969245	0.968367		23.0131	0.000466027	0.000456362		24.8674	0.000380712	0.00039265		23.0131	0.962569	0.963071		22.8922	0.969572	0.975479		22.8879	0.984425	0.986157		22.8893	0.972477	0.973305		23.0131	0.000221727	0.000242398		22.8922	0.000403268	0.000382127		22.8879	0.000616451	0.000329171		22.8893	0.000497927	0.000434627
23.0277	0.960431	0.957817		24.8854	0.969982	0.968827		23.0277	0.000465879	0.000456114		24.8854	0.000380344	0.000391675		23.0277	0.963189	0.962529		22.9066	0.970156	0.974344		22.9023	0.983729	0.986308		22.9037	0.972831	0.973782		23.0277	0.000221344	0.000241731		22.9066	0.000403438	0.000380299		22.9023	0.000615368	0.000328094		22.9037	0.00049788	0.000434371
23.0423	0.959893	0.958289		24.9034	0.969278	0.968669		23.0423	0.000465729	0.000455863		24.9034	0.000379959	0.000390704		23.0423	0.963372	0.965779		22.9209	0.969614	0.973708		22.9167	0.98408	0.985349		22.9181	0.972179	0.974077		23.0423	0.000220961	0.000241061		22.9209	0.000403597	0.000378466		22.9167	0.000614256	0.000327019		22.9181	0.000497818	0.000434103
23.0569	0.960594	0.95778		24.9214	0.969597	0.969401		23.0569	0.000465576	0.000455609		24.9214	0.000379559	0.000389737		23.0569	0.961808	0.965362		22.9353	0.969959	0.974378		22.931	0.985883	0.985472		22.9325	0.972075	0.97452		23.0569	0.000220581	0.000240389		22.9353	0.000403747	0.000376628		22.931	0.000613115	0.000325947		22.9325	0.00049774	0.000433822
23.0715	0.961255	0.957346		24.9393	0.969805	0.970609		23.0715	0.000465421	0.000455353		24.9393	0.000379144	0.000388776		23.0715	0.962814	0.963924		22.9497	0.970985	0.97489		22.9454	0.983795	0.98684		22.9468	0.972002	0.974099		23.0715	0.000220202	0.000239716		22.9497	0.000403885	0.000374785		22.9454	0.000611948	0.000324877		22.9468	0.000497646	0.000433529
23.0861	0.961517	0.957803		24.9573	0.968911	0.969763		23.0861	0.000465263	0.000455095		24.9573	0.000378714	0.000387822		23.0861	0.963226	0.96142		22.9641	0.969945	0.973915		22.9598	0.984315	0.986612		22.9612	0.972688	0.974879		23.0861	0.000219825	0.00023904		22.9641	0.000404014	0.000372938		22.9598	0.000610755	0.00032381		22.9612	0.000497536	0.000433223
23.1007	0.960219	0.957487		24.9753	0.969536	0.96805		23.1007	0.000465103	0.000454835		24.9753	0.000378271	0.000386875		23.1007	0.962938	0.963425		22.9784	0.970353	0.973		22.9741	0.984395	0.985611		22.9756	0.973284	0.975364		23.1007	0.000219452	0.000238361		22.9784	0.000404131	0.000371088		22.9741	0.000609538	0.000322745		22.9756	0.000497409	0.000432904
23.1153	0.960867	0.958388		24.9933	0.969287	0.967619		23.1153	0.000464941	0.000454574		24.9933	0.000377815	0.000385938		23.1153	0.962945	0.962721		22.9928	0.972179	0.974052		22.9885	0.98547	0.986667		22.9899	0.97256	0.975791		23.1153	0.000219081	0.000237681		22.9928	0.000404237	0.000369235		22.9885	0.000608298	0.000321683		22.9899	0.000497266	0.000432572
23.1299	0.959671	0.957013		25.0112	0.968665	0.968078		23.1299	0.000464777	0.000454312		25.0112	0.000377347	0.00038501		23.1299	0.963448	0.962698		23.0072	0.969835	0.974579		23.0029	0.984728	0.986962		23.0043	0.972098	0.974936		23.1299	0.000218715	0.000236997		23.0072	0.000404332	0.000367381		23.0029	0.000607036	0.000320623		23.0043	0.000497107	0.000432226
23.1445	0.95991	0.956866		25.0292	0.969228	0.969126		23.1445	0.00046461	0.000454049		25.0292	0.000376868	0.000384093		23.1445	0.962524	0.963711		23.0216	0.970394	0.974891		23.0172	0.984057	0.987065		23.0187	0.971971	0.974764		23.1445	0.000218352	0.000236312		23.0216	0.000404416	0.000365524		23.0172	0.000605754	0.000319566		23.0187	0.000496931	0.000431868
23.1591	0.96001	0.956299		25.0472	0.968281	0.970197		23.1591	0.000464441	0.000453787		25.0472	0.000376378	0.000383189		23.1591	0.964586	0.962038		23.0359	0.968762	0.975014		23.0316	0.984662	0.987401		23.0331	0.973446	0.975486		23.1591	0.000217994	0.000235623		23.0359	0.000404489	0.000363668		23.0316	0.000604453	0.000318512		23.0331	0.000496739	0.000431495
23.1737	0.959731	0.958628		25.0652	0.967594	0.969355		23.1737	0.000464271	0.000453524		25.0652	0.000375878	0.000382297		23.1737	0.96458	0.964465		23.0503	0.969406	0.975189		23.046	0.985147	0.986572		23.0474	0.97284	0.975184		23.1737	0.000217641	0.000234932		23.0503	0.000404549	0.000361811		23.046	0.000603134	0.000317461		23.0474	0.000496531	0.000431109
23.1883	0.959684	0.958706		25.0831	0.968496	0.968012		23.1883	0.000464099	0.000453262		25.0831	0.000375369	0.000381418		23.1883	0.961652	0.965504		23.0647	0.970575	0.973035		23.0603	0.985226	0.986012		23.0618	0.974874	0.97614		23.1883	0.000217293	0.000234239		23.0647	0.000404598	0.000359955		23.0603	0.000601798	0.000316414		23.0618	0.000496306	0.000430708
23.2029	0.961172	0.95808		25.1011	0.968257	0.969788		23.2029	0.000463925	0.000453001		25.1011	0.000374851	0.000380554		23.2029	0.962126	0.964738		23.0791	0.96868	0.973542		23.0747	0.985625	0.986151		23.0762	0.973288	0.974017		23.2029	0.000216951	0.000233542		23.0791	0.000404635	0.0003581		23.0747	0.000600447	0.00031537		23.0762	0.000496065	0.000430293
23.2175	0.960046	0.958837		25.1191	0.968138	0.970077		23.2175	0.000463749	0.000452741		25.1191	0.000374325	0.000379705		23.2175	0.962484	0.962959		23.0934	0.971138	0.973641		23.0891	0.985081	0.986834		23.0905	0.972064	0.975174		23.2175	0.000216616	0.000232843		23.0934	0.00040466	0.000356248		23.0891	0.000599083	0.000314331		23.0905	0.000495807	0.000429863
23.2321	0.961505	0.958913		25.137	0.96902	0.968338		23.2321	0.000463572	0.000452483		25.137	0.000373792	0.000378872		23.2321	0.962614	0.964261		23.1078	0.97013	0.975424		23.1034	0.984413	0.986459		23.1049	0.973814	0.975523		23.2321	0.000216287	0.000232141		23.1078	0.000404672	0.000354398		23.1034	0.000597706	0.000313296		23.1049	0.000495533	0.000429418
23.2467	0.96069	0.957637		25.155	0.968929	0.968875		23.2467	0.000463393	0.000452227		25.155	0.000373252	0.000378054		23.2467	0.962868	0.964286		23.1222	0.969597	0.973493		23.1178	0.982933	0.985107		23.1193	0.973896	0.975952		23.2467	0.000215966	0.000231437		23.1222	0.000404672	0.000352553		23.1178	0.000596318	0.000312265		23.1193	0.000495243	0.000428958
23.2613	0.961315	0.958447		25.173	0.968401	0.97041		23.2613	0.000463214	0.000451973		25.173	0.000372706	0.000377253		23.2613	0.964369	0.963683		23.1366	0.970436	0.97287		23.1322	0.983334	0.985914		23.1336	0.975381	0.974091		23.2613	0.000215653	0.000230729		23.1366	0.00040466	0.000350712		23.1322	0.00059492	0.00031124		23.1336	0.000494936	0.000428482
23.2759	0.958565	0.958676		25.191	0.968664	0.96935		23.2759	0.000463033	0.000451722		25.191	0.000372154	0.000376469		23.2759	0.965235	0.963336		23.1509	0.96961	0.972695		23.1466	0.985685	0.986606		23.148	0.974255	0.974673		23.2759	0.000215349	0.000230019		23.1509	0.000404634	0.000348876		23.1466	0.000593514	0.000310219		23.148	0.000494613	0.000427989
23.2905	0.961544	0.958832		25.2089	0.96979	0.968466		23.2905	0.000462851	0.000451475		25.2089	0.000371597	0.000375702		23.2905	0.964944	0.965119		23.1653	0.969617	0.972182		23.1609	0.985822	0.986567		23.1624	0.973951	0.973383		23.2905	0.000215053	0.000229307		23.1653	0.000404596	0.000347046		23.1609	0.0005921	0.000309205		23.1624	0.000494274	0.000427481
23.3051	0.96099	0.957965		25.2269	0.968331	0.96807		23.3051	0.000462668	0.000451231		25.2269	0.000371035	0.000374953		23.3051	0.963447	0.961799		23.1797	0.970101	0.973045		23.1753	0.985375	0.986092		23.1768	0.971982	0.974707		23.3051	0.000214766	0.000228592		23.1797	0.000404545	0.000345223		23.1753	0.000590681	0.000308197		23.1768	0.000493918	0.000426956
23.3196	0.961737	0.958888		25.2449	0.968605	0.968197		23.3196	0.000462485	0.00045099		25.2449	0.000370469	0.000374221		23.3196	0.962701	0.963171		23.1941	0.969315	0.973108		23.1897	0.98577	0.986036		23.1911	0.972967	0.975829		23.3196	0.000214489	0.000227874		23.1941	0.00040448	0.000343407		23.1897	0.000589257	0.000307195		23.1911	0.000493546	0.000426414
23.3342	0.960706	0.958617		25.2629	0.968938	0.968235		23.3342	0.000462302	0.000450754		25.2629	0.0003699	0.000373508		23.3342	0.966709	0.964335		23.2084	0.970805	0.974119		23.204	0.985009	0.986227		23.2055	0.974996	0.975024		23.3342	0.000214222	0.000227153		23.2084	0.000404402	0.0003416		23.204	0.00058783	0.000306201		23.2055	0.000493159	0.000425855
23.3488	0.960685	0.959789		25.2808	0.969735	0.967838		23.3488	0.000462118	0.000450522		25.2808	0.000369328	0.000372813		23.3488	0.965083	0.965466		23.2228	0.969051	0.97574		23.2184	0.985246	0.985825		23.2199	0.975945	0.974408		23.3488	0.000213965	0.00022643		23.2228	0.00040431	0.000339802		23.2184	0.000586401	0.000305214		23.2199	0.000492755	0.000425279
23.3634	0.96087	0.958478		25.2988	0.970226	0.967144		23.3634	0.000461934	0.000450295		25.2988	0.000368753	0.000372136		23.3634	0.964343	0.96398		23.2372	0.97025	0.975059		23.2328	0.985659	0.986791		23.2342	0.973247	0.972418		23.3634	0.00021372	0.000225705		23.2372	0.000404205	0.000338014		23.2328	0.000584972	0.000304235		23.2342	0.000492335	0.000424686
23.378	0.959774	0.958796		25.3168	0.969421	0.968932		23.378	0.00046175	0.000450073		25.3168	0.000368176	0.000371477		23.378	0.963175	0.965218		23.2516	0.96932	0.973958		23.2471	0.983548	0.986693		23.2486	0.974063	0.974219		23.378	0.000213485	0.000224978		23.2516	0.000404086	0.000336236		23.2471	0.000583543	0.000303264		23.2486	0.0004919	0.000424075
23.3926	0.960664	0.957966		25.3348	0.968988	0.968853		23.3926	0.000461567	0.000449857		25.3348	0.000367597	0.000370837		23.3926	0.964008	0.964192		23.2659	0.970587	0.974776		23.2615	0.985696	0.986924		23.263	0.972182	0.973776		23.3926	0.000213262	0.000224248		23.2659	0.000403953	0.000334469		23.2615	0.000582115	0.000302303		23.263	0.000491448	0.000423446
23.4072	0.962224	0.959784		25.3527	0.968975	0.968436		23.4072	0.000461384	0.000449646		25.3527	0.000367017	0.000370215		23.4072	0.963915	0.964001		23.2803	0.970419	0.975724		23.2759	0.986355	0.986206		23.2773	0.972805	0.974007		23.4072	0.000213051	0.000223516		23.2803	0.000403806	0.000332714		23.2759	0.000580691	0.000301351		23.2773	0.000490981	0.000422799
23.4218	0.961396	0.958461		25.3707	0.970033	0.969258		23.4218	0.000461202	0.00044944		25.3707	0.000366435	0.000369611		23.4218	0.964239	0.964784		23.2947	0.97039	0.973803		23.2902	0.985038	0.985179		23.2917	0.975233	0.975238		23.4218	0.000212853	0.000222782		23.2947	0.000403644	0.000330972		23.2902	0.000579271	0.000300409		23.2917	0.000490498	0.000422135
23.4364	0.960952	0.958317		25.3887	0.96928	0.969525		23.4364	0.000461021	0.000449241		25.3887	0.000365854	0.000369025		23.4364	0.964977	0.964806		23.3091	0.968464	0.97284		23.3046	0.984717	0.985848		23.3061	0.974623	0.974061		23.4364	0.000212667	0.000222047		23.3091	0.000403468	0.000329244		23.3046	0.000577857	0.000299477		23.3061	0.00049	0.000421453
23.451	0.960605	0.959443		25.4067	0.969259	0.969698		23.451	0.000460841	0.000449048		25.4067	0.000365272	0.000368456		23.451	0.963905	0.965178		23.3235	0.970547	0.973786		23.319	0.985933	0.986838		23.3205	0.973207	0.974249		23.451	0.000212494	0.000221309		23.3235	0.000403278	0.000327529		23.319	0.000576449	0.000298557		23.3205	0.000489486	0.000420753
23.4656	0.959917	0.958848		25.4246	0.970507	0.968891		23.4656	0.000460662	0.000448862		25.4246	0.000364691	0.000367905		23.4656	0.962321	0.964577		23.3378	0.970233	0.975724		23.3333	0.986499	0.98656		23.3348	0.973579	0.975083		23.4656	0.000212334	0.000220571		23.3378	0.000403073	0.000325829		23.3333	0.000575048	0.000297648		23.3348	0.000488956	0.000420036
23.4802	0.95874	0.958163		25.4426	0.970012	0.967991		23.4802	0.000460485	0.000448682		25.4426	0.000364111	0.000367371		23.4802	0.961689	0.963523		23.3522	0.970643	0.975281		23.3477	0.986492	0.986798		23.3492	0.974966	0.974409		23.4802	0.000212188	0.000219831		23.3522	0.000402854	0.000324145		23.3477	0.000573657	0.00029675		23.3492	0.000488411	0.000419301
23.4948	0.959147	0.958505		25.4606	0.969733	0.968358		23.4948	0.000460309	0.000448509		25.4606	0.000363532	0.000366854		23.4948	0.963258	0.964189		23.3666	0.970794	0.975456		23.3621	0.986596	0.987065		23.3636	0.975006	0.975264		23.4948	0.000212056	0.00021909		23.3666	0.000402619	0.000322477		23.3621	0.000572275	0.000295866		23.3636	0.000487851	0.000418548
23.5094	0.960216	0.959354		25.4785	0.96939	0.969345		23.5094	0.000460135	0.000448343		25.4785	0.000362954	0.000366353		23.5094	0.964897	0.964569		23.381	0.971482	0.973125		23.3764	0.986007	0.986338		23.3779	0.973739	0.973656		23.5094	0.000211938	0.000218348		23.381	0.000402369	0.000320825		23.3764	0.000570904	0.000294994		23.3779	0.000487276	0.000417778
23.524	0.959595	0.959509		25.4965	0.969691	0.968909		23.524	0.000459962	0.000448184		25.4965	0.000362378	0.000365868		23.524	0.964244	0.964027		23.3953	0.972078	0.972824		23.3908	0.986173	0.986416		23.3923	0.97337	0.973489		23.524	0.000211834	0.000217606		23.3953	0.000402104	0.000319191		23.3908	0.000569546	0.000294136		23.3923	0.000486685	0.000416992
23.5386	0.960203	0.958983		25.5145	0.969034	0.969402		23.5386	0.000459791	0.000448033		25.5145	0.000361804	0.000365398		23.5386	0.964105	0.963789		23.4097	0.971373	0.973755		23.4052	0.986382	0.986145		23.4067	0.972412	0.974654		23.5386	0.000211744	0.000216864		23.4097	0.000401824	0.000317574		23.4052	0.0005682	0.000293292		23.4067	0.00048608	0.000416188
23.5532	0.960566	0.958752		25.5325	0.971401	0.968528		23.5532	0.000459623	0.000447889		25.5325	0.000361233	0.000364943		23.5532	0.964055	0.964573		23.4241	0.970176	0.972782		23.4195	0.986929	0.984545		23.4211	0.971904	0.974092		23.5532	0.00021167	0.000216123		23.4241	0.000401528	0.000315977		23.4195	0.000566868	0.000292462		23.4211	0.000485459	0.000415368
23.5678	0.960743	0.957714		25.5504	0.968198	0.96924		23.5678	0.000459456	0.000447753		25.5504	0.000360665	0.000364503		23.5678	0.963822	0.965286		23.4385	0.970156	0.973177		23.4339	0.986267	0.984849		23.4354	0.973374	0.974824		23.5678	0.00021161	0.000215381		23.4385	0.000401216	0.000314398		23.4339	0.000565552	0.000291647		23.4354	0.000484824	0.000414532
23.5824	0.961456	0.95726		25.5684	0.967294	0.968658		23.5824	0.000459292	0.000447625		25.5684	0.0003601	0.000364076		23.5824	0.963463	0.964964		23.4528	0.970992	0.974562		23.4483	0.985766	0.986501		23.4498	0.97207	0.975534		23.5824	0.000211566	0.000214641		23.4528	0.000400889	0.000312839		23.4483	0.000564251	0.000290848		23.4498	0.000484174	0.00041368
23.597	0.960067	0.958999		25.5864	0.969613	0.968848		23.597	0.000459129	0.000447505		25.5864	0.000359539	0.000363662		23.597	0.96438	0.964339		23.4672	0.969489	0.974501		23.4626	0.985668	0.987061		23.4642	0.97454	0.974981		23.597	0.000211536	0.000213902		23.4672	0.000400546	0.000311301		23.4626	0.000562967	0.000290064		23.4642	0.000483509	0.000412812
23.6116	0.959919	0.957847		25.6044	0.969178	0.969644		23.6116	0.00045897	0.000447393		25.6044	0.000358981	0.000363261		23.6116	0.965117	0.965381		23.4816	0.969045	0.975627		23.477	0.985993	0.988046		23.4785	0.974105	0.973797		23.6116	0.000211522	0.000213165		23.4816	0.000400187	0.000309784		23.477	0.000561701	0.000289297		23.4785	0.00048283	0.00041193
23.6262	0.960603	0.958222		25.6223	0.970172	0.971769		23.6262	0.000458812	0.000447289		25.6223	0.000358427	0.000362872		23.6262	0.963851	0.964591		23.496	0.970999	0.974223		23.4914	0.984577	0.987815		23.4929	0.973883	0.973737		23.6262	0.000211523	0.000212429		23.496	0.000399812	0.000308288		23.4914	0.000560454	0.000288547		23.4929	0.000482136	0.000411032
23.6408	0.960214	0.958263		25.6403	0.97098	0.969638		23.6408	0.000458657	0.000447194		25.6403	0.000357877	0.000362494		23.6408	0.964293	0.963493		23.5103	0.969586	0.973825		23.5057	0.985981	0.986581		23.5073	0.973518	0.973663		23.6408	0.000211539	0.000211696		23.5103	0.000399421	0.000306814		23.5057	0.000559226	0.000287813		23.5073	0.000481428	0.00041012
23.6554	0.960226	0.958931		25.6583	0.970698	0.970709		23.6554	0.000458505	0.000447108		25.6583	0.000357331	0.000362126		23.6554	0.96471	0.961757		23.5247	0.969212	0.975327		23.5201	0.986667	0.985399		23.5216	0.974252	0.972706		23.6554	0.000211571	0.000210966		23.5247	0.000399014	0.000305363		23.5201	0.000558018	0.000287098		23.5216	0.000480705	0.000409195
23.67	0.960397	0.959775		25.6763	0.969024	0.968224		23.67	0.000458355	0.00044703		25.6763	0.00035679	0.000361768		23.67	0.963448	0.962776		23.5391	0.969403	0.973671		23.5345	0.986342	0.986227		23.536	0.973215	0.973841		23.67	0.000211618	0.00021024		23.5391	0.000398591	0.000303935		23.5345	0.000556831	0.0002864		23.536	0.000479968	0.000408256
23.6845	0.959218	0.959112		25.6942	0.969292	0.970747		23.6845	0.000458207	0.000446961		25.6942	0.000356254	0.00036142		23.6845	0.964507	0.96486		23.5535	0.971027	0.973988		23.5489	0.986491	0.987151		23.5504	0.971332	0.973702		23.6845	0.000211681	0.000209517		23.5535	0.000398151	0.000302531		23.5489	0.000555666	0.000285721		23.5504	0.000479216	0.000407304
23.6991	0.960274	0.95814		25.7122	0.969518	0.969519		23.6991	0.000458063	0.000446901		25.7122	0.000355722	0.000361079		23.6991	0.963249	0.964715		23.5678	0.970994	0.973997		23.5632	0.986338	0.986706		23.5648	0.972693	0.974344		23.6991	0.000211759	0.000208798		23.5678	0.000397695	0.000301152		23.5632	0.000554523	0.000285061		23.5648	0.000478451	0.000406339
23.7137	0.960482	0.960115		25.7302	0.968806	0.968384		23.7137	0.000457921	0.000446851		25.7302	0.000355195	0.000360745		23.7137	0.964463	0.964192		23.5822	0.969664	0.974081		23.5776	0.985135	0.987198		23.5791	0.973275	0.97552		23.7137	0.000211853	0.000208084		23.5822	0.000397222	0.000299797		23.5776	0.000553404	0.00028442		23.5791	0.000477671	0.000405363
23.7283	0.95932	0.959605		25.7481	0.968623	0.970671		23.7283	0.000457782	0.00044681		25.7481	0.000354674	0.000360419		23.7283	0.963239	0.964062		23.5966	0.969651	0.973962		23.592	0.985533	0.986347		23.5935	0.972793	0.974974		23.7283	0.000211963	0.000207375		23.5966	0.000396732	0.000298468		23.592	0.000552308	0.000283799		23.5935	0.000476877	0.000404375
23.7429	0.960266	0.959398		25.7661	0.971708	0.969371		23.7429	0.000457645	0.000446778		25.7661	0.000354158	0.000360097		23.7429	0.96395	0.965237		23.611	0.971952	0.972576		23.6063	0.984939	0.986088		23.6079	0.973103	0.975104		23.7429	0.000212087	0.000206672		23.611	0.000396226	0.000297164		23.6063	0.000551237	0.000283199		23.6079	0.000476068	0.000403375
23.7575	0.961571	0.958663		25.7841	0.969023	0.970533		23.7575	0.000457512	0.000446756		25.7841	0.000353647	0.000359781		23.7575	0.963371	0.964498		23.6253	0.971449	0.973362		23.6207	0.985692	0.986958		23.6222	0.972854	0.973973		23.7575	0.000212227	0.000205974		23.6253	0.000395703	0.000295887		23.6207	0.000550191	0.000282619		23.6222	0.000475246	0.000402366
23.7721	0.961542	0.958133		25.8021	0.968364	0.970189		23.7721	0.000457382	0.000446744		25.8021	0.000353142	0.00035947		23.7721	0.963888	0.963772		23.6397	0.969884	0.974339		23.6351	0.986606	0.987403		23.6366	0.972785	0.97364		23.7721	0.000212383	0.000205283		23.6397	0.000395164	0.000294637		23.6351	0.00054917	0.000282059		23.6366	0.00047441	0.000401346
23.7867	0.96225	0.957985		25.82	0.968661	0.970268		23.7867	0.000457254	0.000446742		25.82	0.000352643	0.000359161		23.7867	0.964589	0.964411		23.6541	0.969249	0.973934		23.6494	0.984052	0.986692		23.651	0.972923	0.975539		23.7867	0.000212553	0.000204598		23.6541	0.000394607	0.000293415		23.6494	0.000548175	0.000281522		23.651	0.000473559	0.000400317
23.8013	0.960809	0.958253		25.838	0.97146	0.969563		23.8013	0.00045713	0.000446749		25.838	0.000352149	0.000358856		23.8013	0.965107	0.965344		23.6685	0.970577	0.973092		23.6638	0.986365	0.988006		23.6653	0.972689	0.974358		23.8013	0.000212739	0.000203921		23.6685	0.000394034	0.00029222		23.6638	0.000547207	0.000281006		23.6653	0.000472695	0.000399278
23.8159	0.960624	0.958052		25.856	0.970398	0.971165		23.8159	0.000457009	0.000446767		25.856	0.000351662	0.000358552		23.8159	0.964143	0.965426		23.6828	0.971571	0.972079		23.6782	0.984634	0.986938		23.6797	0.972336	0.974232		23.8159	0.000212939	0.000203251		23.6828	0.000393444	0.000291053		23.6782	0.000546265	0.000280512		23.6797	0.000471817	0.000398232
23.8305	0.962176	0.957345		25.874	0.968545	0.969711		23.8305	0.000456891	0.000446796		25.874	0.000351182	0.00035825		23.8305	0.964441	0.964362		23.6972	0.970337	0.974393		23.6925	0.984296	0.987618		23.6941	0.972622	0.975279		23.8305	0.000213154	0.000202589		23.6972	0.000392836	0.000289915		23.6925	0.00054535	0.00028004		23.6941	0.000470925	0.000397177
23.8451	0.961462	0.957128		25.8919	0.969785	0.969053		23.8451	0.000456776	0.000446835		25.8919	0.000350708	0.000357948		23.8451	0.965183	0.963849		23.7116	0.969722	0.974325		23.7069	0.987315	0.984397		23.7085	0.973155	0.97548		23.8451	0.000213384	0.000201935		23.7116	0.000392212	0.000288806		23.7069	0.000544462	0.000279591		23.7085	0.000470019	0.000396115
23.8597	0.960675	0.959433		25.9099	0.969118	0.96953		23.8597	0.000456665	0.000446884		25.9099	0.00035024	0.000357645		23.8597	0.96503	0.964435		23.726	0.970637	0.973165		23.7213	0.986683	0.985626		23.7228	0.974033	0.975737		23.8597	0.000213628	0.000201291		23.726	0.000391571	0.000287727		23.7213	0.000543602	0.000279164		23.7228	0.0004691	0.000395047
23.8743	0.960001	0.958751		25.9279	0.970314	0.969034		23.8743	0.000456556	0.000446945		25.9279	0.00034978	0.000357341		23.8743	0.963598	0.965101		23.7403	0.971839	0.973681		23.7356	0.985974	0.986146		23.7372	0.974434	0.976031		23.8743	0.000213885	0.000200655		23.7403	0.000390912	0.000286677		23.7356	0.000542769	0.000278761		23.7372	0.000468167	0.000393972
23.8889	0.961762	0.957086		25.9459	0.969614	0.970607		23.8889	0.000456451	0.000447016		25.9459	0.000349326	0.000357035		23.8889	0.96269	0.965435		23.7547	0.97097	0.973728		23.75	0.985382	0.987219		23.7516	0.974479	0.974881		23.8889	0.000214157	0.00020003		23.7547	0.000390237	0.000285658		23.75	0.000541964	0.000278381		23.7516	0.000467221	0.000392892
23.9035	0.961163	0.957881		25.9638	0.969095	0.968963		23.9035	0.00045635	0.000447098		25.9638	0.00034888	0.000356726		23.9035	0.962401	0.962939		23.7691	0.970345	0.974766		23.7644	0.985487	0.985946		23.7659	0.975065	0.974953		23.9035	0.000214442	0.000199414		23.7691	0.000389545	0.000284669		23.7644	0.000541186	0.000278024		23.7659	0.000466261	0.000391806
23.9181	0.963094	0.958576		25.9818	0.969715	0.969638		23.9181	0.000456251	0.000447192		25.9818	0.00034844	0.000356414		23.9181	0.964552	0.963196		23.7835	0.970183	0.974177		23.7787	0.985628	0.985458		23.7803	0.973415	0.97474		23.9181	0.000214741	0.000198809		23.7835	0.000388836	0.000283711		23.7787	0.000540436	0.00027769		23.7803	0.000465288	0.000390716
23.9327	0.960282	0.959083		25.9998	0.971769	0.96846		23.9327	0.000456156	0.000447297		25.9998	0.000348008	0.000356097		23.9327	0.964207	0.962865		23.7978	0.969578	0.974631		23.7931	0.986345	0.988066		23.7947	0.972588	0.974584		23.9327	0.000215053	0.000198216		23.7978	0.00038811	0.000282784		23.7931	0.000539714	0.00027738		23.7947	0.000464302	0.000389622
23.9473	0.959583	0.958665		26.0177	0.96868	0.96874		23.9473	0.000456065	0.000447413		26.0177	0.000347583	0.000355774		23.9473	0.963517	0.964635		23.8122	0.970119	0.974263		23.8075	0.985415	0.986209		23.8091	0.972987	0.975633		23.9473	0.000215377	0.000197633		23.8122	0.000387368	0.000281888		23.8075	0.000539019	0.000277093		23.8091	0.000463303	0.000388524
23.9619	0.960176	0.957069		26.0357	0.968468	0.969586		23.9619	0.000455977	0.000447541		26.0357	0.000347165	0.000355445		23.9619	0.964023	0.963586		23.8266	0.970877	0.973985		23.8218	0.984968	0.986702		23.8234	0.973201	0.976114		23.9619	0.000215714	0.000197062		23.8266	0.000386609	0.000281023		23.8218	0.000538351	0.00027683		23.8234	0.00046229	0.000387424
23.9765	0.961201	0.959168		26.0537	0.969599	0.969587		23.9765	0.000455892	0.00044768		26.0537	0.000346755	0.00035511		23.9765	0.962611	0.963709		23.841	0.971131	0.974492		23.8362	0.986238	0.985435		23.8378	0.974016	0.975885		23.9765	0.000216062	0.000196504		23.841	0.000385833	0.00028019		23.8362	0.00053771	0.00027659		23.8378	0.000461265	0.000386321
23.9911	0.961521	0.959397		26.0717	0.969788	0.969661		23.9911	0.00045581	0.000447832		26.0717	0.000346352	0.000354767		23.9911	0.961913	0.965316		23.8553	0.970479	0.972762		23.8506	0.985314	0.989045		23.8522	0.974044	0.974688		23.9911	0.000216423	0.000195958		23.8553	0.000385042	0.000279388		23.8506	0.000537096	0.000276374		23.8522	0.000460227	0.000385216
24.0057	0.9603	0.958715		26.0896	0.970915	0.970213		24.0057	0.000455733	0.000447995		26.0896	0.000345956	0.000354415		24.0057	0.963212	0.963941		23.8697	0.97002	0.973212		23.8649	0.985909	0.986946		23.8665	0.973952	0.975491		24.0057	0.000216795	0.000195425		23.8697	0.000384233	0.000278619		23.8649	0.000536508	0.000276181		23.8665	0.000459177	0.00038411
24.0203	0.961053	0.958581		26.1076	0.970241	0.969926		24.0203	0.000455658	0.00044817		26.1076	0.000345568	0.000354055		24.0203	0.963864	0.964227		23.8841	0.97058	0.974477		23.8793	0.985511	0.986709		23.8809	0.974178	0.97613		24.0203	0.000217177	0.000194905		23.8841	0.000383409	0.00027788		23.8793	0.000535946	0.000276011		23.8809	0.000458113	0.000383003
24.0348	0.961104	0.959876		26.1256	0.969826	0.971519		24.0348	0.000455588	0.000448357		26.1256	0.000345187	0.000353685		24.0348	0.962879	0.965074		23.8985	0.970463	0.974489		23.8937	0.986674	0.986575		23.8953	0.973782	0.974672		24.0348	0.000217571	0.000194399		23.8985	0.000382569	0.000277174		23.8937	0.00053541	0.000275865		23.8953	0.000457038	0.000381895
24.0494	0.960064	0.960408		26.1436	0.968846	0.970834		24.0494	0.000455521	0.000448557		26.1436	0.000344813	0.000353304		24.0494	0.963901	0.964169		23.9128	0.970228	0.974176		23.908	0.986011	0.984932		23.9096	0.972638	0.973803		24.0494	0.000217974	0.000193907		23.9128	0.000381713	0.000276499		23.908	0.000534899	0.000275741		23.9096	0.00045595	0.000380788
24.064	0.961095	0.958682		26.1615	0.96808	0.969013		24.064	0.000455457	0.000448768		26.1615	0.000344446	0.000352912		24.064	0.963627	0.962942		23.9272	0.969675	0.973846		23.9224	0.984707	0.985421		23.924	0.972752	0.974288		24.064	0.000218387	0.000193429		23.9272	0.000380841	0.000275856		23.9224	0.000534413	0.00027564		23.924	0.000454849	0.000379682
24.0786	0.960444	0.958766		26.1795	0.969102	0.969516		24.0786	0.000455398	0.000448991		26.1795	0.000344086	0.000352509		24.0786	0.965587	0.960879		23.9416	0.969534	0.973286		23.9368	0.984543	0.987456		23.9384	0.97236	0.97405		24.0786	0.000218809	0.000192965		23.9416	0.000379954	0.000275244		23.9368	0.000533951	0.000275562		23.9384	0.000453737	0.000378577
24.0932	0.960396	0.958671		26.1975	0.969295	0.969249		24.0932	0.000455342	0.000449227		26.1975	0.000343732	0.000352094		24.0932	0.96477	0.963773		23.956	0.970149	0.974372		23.9511	0.983995	0.986439		23.9528	0.972263	0.973591		24.0932	0.000219239	0.000192517		23.956	0.000379052	0.000274663		23.9511	0.000533512	0.000275507		23.9528	0.000452613	0.000377473
24.1078	0.960266	0.958395		26.2155	0.969515	0.968942		24.1078	0.00045529	0.000449474		26.2155	0.000343385	0.000351666		24.1078	0.962811	0.963363		23.9704	0.971501	0.972449		23.9655	0.984626	0.987124		23.9671	0.974458	0.973513		24.1078	0.000219678	0.000192084		23.9704	0.000378135	0.000274114		23.9655	0.000533096	0.000275473		23.9671	0.000451477	0.000376372
24.1224	0.960053	0.956497		26.2334	0.970007	0.969804		24.1224	0.000455242	0.000449734		26.2334	0.000343044	0.000351224		24.1224	0.963114	0.961063		23.9847	0.970584	0.973803		23.9799	0.98664	0.987872		23.9815	0.975003	0.975365		24.1224	0.000220125	0.000191666		23.9847	0.000377203	0.000273596		23.9799	0.000532703	0.000275462		23.9815	0.000450329	0.000375273
24.137	0.958966	0.957197		26.2514	0.9695	0.969309		24.137	0.000455197	0.000450005		26.2514	0.000342708	0.00035077		24.137	0.964635	0.96274		23.9991	0.971401	0.973784		23.9943	0.986075	0.987454		23.9959	0.973542	0.975619		24.137	0.000220578	0.000191263		23.9991	0.000376257	0.000273108		23.9943	0.000532332	0.000275472		23.9959	0.00044917	0.000374177
24.1516	0.959851	0.95808		26.2694	0.969319	0.969057		24.1516	0.000455157	0.000450289		26.2694	0.000342377	0.000350301		24.1516	0.964732	0.961471		24.0135	0.970746	0.973482		24.0086	0.984874	0.985889		24.0102	0.973049	0.974032		24.1516	0.000221039	0.000190877		24.0135	0.000375296	0.000272651		24.0086	0.000531981	0.000275504		24.0102	0.000447999	0.000373085
24.1662	0.96058	0.956689		26.2874	0.969612	0.969225		24.1662	0.000455121	0.000450584		26.2874	0.000342052	0.000349818		24.1662	0.964706	0.96434		24.0279	0.969124	0.974697		24.023	0.985177	0.986201		24.0246	0.972742	0.973202		24.1662	0.000221505	0.000190507		24.0279	0.000374321	0.000272225		24.023	0.000531651	0.000275557		24.0246	0.000446818	0.000371997
24.1808	0.961011	0.959509		26.3053	0.969804	0.969618		24.1808	0.000455089	0.000450891		26.3053	0.000341731	0.000349321		24.1808	0.964564	0.963752		24.0422	0.969517	0.975571		24.0374	0.986884	0.985938		24.039	0.972602	0.975026		24.1808	0.000221978	0.000190153		24.0422	0.000373333	0.000271828		24.0374	0.000531339	0.000275631		24.039	0.000445625	0.000370914
24.1954	0.960132	0.959617		26.3233	0.969391	0.9698		24.1954	0.000455061	0.000451209		26.3233	0.000341413	0.000348809		24.1954	0.9638	0.963064		24.0566	0.969739	0.975668		24.0517	0.987583	0.986728		24.0534	0.973722	0.97528		24.1954	0.000222455	0.000189816		24.0566	0.000372331	0.000271461		24.0517	0.000531047	0.000275725		24.0534	0.000444422	0.000369835
24.21	0.96001	0.958844		26.3413	0.96946	0.969152		24.21	0.000455037	0.000451539		26.3413	0.0003411	0.000348282		24.21	0.962612	0.964278		24.071	0.969855	0.973821		24.0661	0.987088	0.986497		24.0677	0.974436	0.974994		24.21	0.000222937	0.000189496		24.071	0.000371315	0.000271124		24.0661	0.000530772	0.00027584		24.0677	0.000443209	0.000368762
24.2246	0.961345	0.958697		26.3592	0.969715	0.969903		24.2246	0.000455017	0.00045188		26.3592	0.000340789	0.00034774		24.2246	0.962219	0.96436		24.0854	0.969691	0.975867		24.0805	0.986195	0.985811		24.0821	0.974244	0.975497		24.2246	0.000223424	0.000189193		24.0854	0.000370287	0.000270816		24.0805	0.000530514	0.000275974		24.0821	0.000441985	0.000367694
24.2392	0.960854	0.958256		26.3772	0.96867	0.969386		24.2392	0.000455003	0.000452233		26.3772	0.00034048	0.000347183		24.2392	0.962211	0.964038		24.0997	0.971541	0.974348		24.0948	0.98627	0.986141		24.0965	0.974496	0.974777		24.2392	0.000223914	0.000188908		24.0997	0.000369247	0.000270537		24.0948	0.000530271	0.000276128		24.0965	0.000440751	0.000366633
24.2538	0.960147	0.958565		26.3952	0.968177	0.96881		24.2538	0.000454992	0.000452597		26.3952	0.000340173	0.00034661		24.2538	0.962865	0.962462		24.1141	0.970683	0.974209		24.1092	0.986502	0.987154		24.1108	0.972245	0.973568		24.2538	0.000224407	0.00018864		24.1141	0.000368194	0.000270286		24.1092	0.000530043	0.000276301		24.1108	0.000439507	0.000365577
24.2684	0.960795	0.959053		26.4132	0.969558	0.969067		24.2684	0.000454987	0.000452971		26.4132	0.000339867	0.000346022		24.2684	0.962896	0.963725		24.1285	0.970196	0.974361		24.1236	0.986442	0.987755		24.1252	0.974981	0.975736		24.2684	0.000224903	0.00018839		24.1285	0.000367129	0.000270063		24.1236	0.00052983	0.000276493		24.1252	0.000438254	0.000364529
24.283	0.959958	0.958625		26.4311	0.97005	0.96847		24.283	0.000454986	0.000453356		26.4311	0.000339562	0.000345419		24.283	0.965337	0.96406		24.1429	0.97093	0.975269		24.1379	0.986112	0.986943		24.1396	0.9752	0.975201		24.283	0.000225401	0.000188159		24.1429	0.000366052	0.000269868		24.1379	0.000529629	0.000276703		24.1396	0.000436991	0.000363488
24.2976	0.960441	0.959324		26.4491	0.968767	0.968115		24.2976	0.00045499	0.000453752		26.4491	0.000339257	0.0003448		24.2976	0.964756	0.962997		24.1572	0.970823	0.974019		24.1523	0.985639	0.98618		24.1539	0.974595	0.974201		24.2976	0.0002259	0.000187945		24.1572	0.000364964	0.000269701		24.1523	0.000529439	0.000276931		24.1539	0.00043572	0.000362455
24.3122	0.960939	0.959503		26.4671	0.968501	0.96738		24.3122	0.000454999	0.000454158		26.4671	0.00033895	0.000344165		24.3122	0.963914	0.963999		24.1716	0.972551	0.972444		24.1667	0.986026	0.985869		24.1683	0.973712	0.974379		24.3122	0.000226401	0.00018775		24.1716	0.000363866	0.000269561		24.1667	0.000529261	0.000277176		24.1683	0.00043444	0.000361429
24.3268	0.960164	0.958384		26.4851	0.969501	0.969199		24.3268	0.000455013	0.000454573		26.4851	0.000338643	0.000343515		24.3268	0.964388	0.9622		24.186	0.973505	0.975032		24.181	0.98636	0.986138		24.1827	0.971782	0.973838		24.3268	0.000226902	0.000187574		24.186	0.000362756	0.000269447		24.181	0.000529092	0.000277438		24.1827	0.000433152	0.000360411
24.3414	0.961542	0.959249		26.503	0.969876	0.969795		24.3414	0.000455033	0.000454999		26.503	0.000338334	0.000342849		24.3414	0.962485	0.962928		24.2004	0.971691	0.975827		24.1954	0.986078	0.986697		24.1971	0.974556	0.974612		24.3414	0.000227404	0.000187416		24.2004	0.000361636	0.00026936		24.1954	0.000528931	0.000277716		24.1971	0.000431856	0.000359402
24.356	0.961674	0.959698		26.521	0.970196	0.968069		24.356	0.000455058	0.000455434		26.521	0.000338022	0.000342166		24.356	0.962705	0.963391		24.2147	0.97017	0.974763		24.2098	0.985161	0.987142		24.2114	0.974254	0.974548		24.356	0.000227905	0.000187278		24.2147	0.000360507	0.000269298		24.2098	0.000528778	0.000278011		24.2114	0.000430552	0.000358402
24.3706	0.960664	0.958455		26.539	0.970017	0.969777		24.3706	0.000455088	0.000455878		26.539	0.000337707	0.000341468		24.3706	0.964609	0.962971		24.2291	0.970107	0.975073		24.2241	0.985499	0.986948		24.2258	0.973628	0.974349		24.3706	0.000228405	0.000187159		24.2291	0.000359367	0.000269262		24.2241	0.000528631	0.00027832		24.2258	0.000429241	0.00035741
24.3851	0.960139	0.958681		26.557	0.96954	0.969888		24.3851	0.000455124	0.000456331		26.557	0.000337389	0.000340754		24.3851	0.965192	0.964083		24.2435	0.971182	0.974155		24.2385	0.986414	0.985904		24.2402	0.973925	0.975485		24.3851	0.000228904	0.000187059		24.2435	0.000358218	0.000269251		24.2385	0.000528489	0.000278644		24.2402	0.000427923	0.000356428
24.3997	0.961614	0.959382		26.5749	0.97058	0.969524		24.3997	0.000455166	0.000456793		26.5749	0.000337068	0.000340023		24.3997	0.964829	0.964315		24.2579	0.970864	0.974841		24.2529	0.986908	0.986307		24.2545	0.975112	0.976172		24.3997	0.000229402	0.000186978		24.2579	0.00035706	0.000269264		24.2529	0.000528351	0.000278982		24.2545	0.000426598	0.000355455
24.4143	0.95973	0.958056		26.5929	0.970168	0.969116		24.4143	0.000455214	0.000457263		26.5929	0.000336742	0.000339277		24.4143	0.964522	0.963308		24.2722	0.971218	0.975029		24.2672	0.987162	0.987193		24.2689	0.976289	0.975661		24.4143	0.000229897	0.000186917		24.2722	0.000355893	0.000269301		24.2672	0.000528215	0.000279333		24.2689	0.000425268	0.000354491
24.4289	0.961579	0.958951		26.6109	0.969881	0.968886		24.4289	0.000455267	0.000457741		26.6109	0.000336411	0.000338515		24.4289	0.962568	0.964055		24.2866	0.970111	0.973874		24.2816	0.98741	0.986742		24.2833	0.975082	0.974451		24.4289	0.00023039	0.000186876		24.2866	0.000354718	0.000269362		24.2816	0.000528082	0.000279697		24.2833	0.000423932	0.000353538
24.4435	0.960546	0.961524		26.6288	0.970227	0.969575		24.4435	0.000455327	0.000458227		26.6288	0.000336075	0.000337736		24.4435	0.964	0.963912		24.301	0.969867	0.973763		24.296	0.987517	0.987076		24.2976	0.974954	0.974754		24.4435	0.00023088	0.000186854		24.301	0.000353534	0.000269446		24.296	0.000527949	0.000280073		24.2976	0.000422591	0.000352595
24.4581	0.960084	0.960702		26.6468	0.970328	0.970373		24.4581	0.000455393	0.00045872		26.6468	0.000335733	0.000336942		24.4581	0.964322	0.963405		24.3154	0.970668	0.97385		24.3103	0.986218	0.987625		24.312	0.974019	0.976431		24.4581	0.000231367	0.000186852		24.3154	0.000352343	0.000269552		24.3103	0.000527816	0.00028046		24.312	0.000421245	0.000351662
24.4727	0.960252	0.958354		26.6648	0.97073	0.970131		24.4727	0.000455465	0.000459221		26.6648	0.000335385	0.000336133		24.4727	0.963912	0.962917		24.3297	0.97168	0.973324		24.3247	0.987444	0.986557		24.3264	0.971808	0.974957		24.4727	0.000231851	0.00018687		24.3297	0.000351143	0.00026968		24.3247	0.000527681	0.000280858		24.3264	0.000419895	0.000350739
24.4873	0.9605	0.957569		26.6828	0.969964	0.968335		24.4873	0.000455543	0.000459728		26.6828	0.00033503	0.000335308		24.4873	0.964306	0.963201		24.3441	0.970564	0.973714		24.3391	0.986898	0.986252		24.3408	0.975191	0.975303		24.4873	0.00023233	0.000186908		24.3441	0.000349936	0.00026983		24.3391	0.000527544	0.000281265		24.3408	0.000418541	0.000349828
24.5019	0.96061	0.959366		26.7007	0.969202	0.969038		24.5019	0.000455628	0.000460242		26.7007	0.000334668	0.000334468		24.5019	0.964125	0.964602		24.3585	0.970011	0.976626		24.3534	0.987192	0.985693		24.3551	0.974061	0.975421		24.5019	0.000232806	0.000186966		24.3585	0.000348722	0.000270001		24.3534	0.000527403	0.00028168		24.3551	0.000417184	0.000348927
24.5165	0.96015	0.958926		26.7187	0.96915	0.96997		24.5165	0.000455719	0.000460762		26.7187	0.000334298	0.000333614		24.5165	0.963225	0.966818		24.3729	0.97184	0.975651		24.3678	0.98546	0.986299		24.3695	0.972371	0.974141		24.5165	0.000233277	0.000187044		24.3729	0.000347501	0.000270192		24.3678	0.000527258	0.000282104		24.3695	0.000415824	0.000348037
24.5311	0.960789	0.958231		26.7367	0.970737	0.968945		24.5311	0.000455817	0.000461288		26.7367	0.00033392	0.000332746		24.5311	0.963077	0.9638		24.3872	0.971849	0.974726		24.3822	0.985186	0.987055		24.3839	0.972602	0.975612		24.5311	0.000233743	0.000187141		24.3872	0.000346273	0.000270403		24.3822	0.000527108	0.000282535		24.3839	0.000414462	0.000347159
24.5457	0.960762	0.958915		26.7547	0.971349	0.968461		24.5457	0.000455922	0.000461819		26.7547	0.000333534	0.000331865		24.5457	0.963981	0.963002		24.4016	0.973385	0.972267		24.3966	0.986681	0.988705		24.3982	0.973378	0.974981		24.5457	0.000234204	0.000187259		24.4016	0.000345038	0.000270633		24.3966	0.000526951	0.000282972		24.3982	0.000413098	0.000346293
24.5603	0.960958	0.959557		26.7726	0.970188	0.969275		24.5603	0.000456033	0.000462356		26.7726	0.000333139	0.00033097		24.5603	0.963727	0.963824		24.416	0.971948	0.974176		24.4109	0.986451	0.986308		24.4126	0.974798	0.973825		24.5603	0.00023466	0.000187397		24.416	0.000343798	0.000270881		24.4109	0.000526787	0.000283415		24.4126	0.000411733	0.000345438
24.5749	0.961675	0.959175		26.7906	0.969099	0.969707		24.5749	0.000456152	0.000462897		26.7906	0.000332734	0.000330063		24.5749	0.964114	0.963809		24.4304	0.970889	0.976134		24.4253	0.985403	0.985794		24.427	0.976119	0.975498		24.5749	0.00023511	0.000187554		24.4304	0.000342551	0.000271148		24.4253	0.000526616	0.000283862		24.427	0.000410368	0.000344595
24.5895	0.961502	0.958765		26.8086	0.969262	0.970071		24.5895	0.000456277	0.000463444		26.8086	0.00033232	0.000329144		24.5895	0.963613	0.964411		24.4447	0.971139	0.975478		24.4397	0.9862	0.986443		24.4414	0.974546	0.975582		24.5895	0.000235555	0.000187732		24.4447	0.000341298	0.000271433		24.4397	0.000526435	0.000284312		24.4414	0.000409002	0.000343765
24.6041	0.960176	0.958653		26.8266	0.970424	0.969813		24.6041	0.000456409	0.000463994		26.8266	0.000331896	0.000328214		24.6041	0.962415	0.965523		24.4591	0.970924	0.974293		24.454	0.985767	0.987256		24.4557	0.974249	0.973665		24.6041	0.000235993	0.000187929		24.4591	0.000340039	0.000271734		24.454	0.000526245	0.000284765		24.4557	0.000407638	0.000342948
24.6187	0.96052	0.959131		26.8445	0.970253	0.968106		24.6187	0.000456548	0.000464549		26.8445	0.000331462	0.000327273		24.6187	0.964015	0.964263		24.4735	0.970681	0.974326		24.4684	0.98685	0.986534		24.4701	0.972557	0.974109		24.6187	0.000236425	0.000188146		24.4735	0.000338776	0.000272052		24.4684	0.000526045	0.00028522		24.4701	0.000406274	0.000342143
24.6333	0.961009	0.958167		26.8625	0.970277	0.969136		24.6333	0.000456694	0.000465106		26.8625	0.000331017	0.000326323		24.6333	0.96379	0.963979		24.4879	0.970239	0.973939		24.4828	0.984585	0.987164		24.4845	0.972617	0.974685		24.6333	0.00023685	0.000188383		24.4879	0.000337507	0.000272385		24.4828	0.000525833	0.000285676		24.4845	0.000404912	0.000341351
24.6479	0.962086	0.957379		26.8805	0.969607	0.969584		24.6479	0.000456847	0.000465668		26.8805	0.000330562	0.000325364		24.6479	0.96593	0.964303		24.5022	0.969361	0.974421		24.4971	0.985431	0.986129		24.4988	0.973528	0.973382		24.6479	0.000237268	0.000188639		24.5022	0.000336233	0.000272734		24.4971	0.000525609	0.000286131		24.4988	0.000403553	0.000340573
24.6625	0.960822	0.959911		26.8984	0.969169	0.968725		24.6625	0.000457008	0.000466231		26.8984	0.000330096	0.000324396		24.6625	0.965883	0.96458		24.5166	0.969521	0.974622		24.5115	0.985759	0.98503		24.5132	0.974672	0.974862		24.6625	0.000237679	0.000188915		24.5166	0.000334954	0.000273096		24.5115	0.000525373	0.000286585		24.5132	0.000402196	0.000339808
24.6771	0.960862	0.959059		26.9164	0.969616	0.96957		24.6771	0.000457175	0.000466798		26.9164	0.000329619	0.000323421		24.6771	0.963572	0.965688		24.531	0.970716	0.975037		24.5259	0.986726	0.987952		24.5276	0.97385	0.97456		24.6771	0.000238084	0.000189209		24.531	0.000333671	0.000273473		24.5259	0.000525124	0.000287037		24.5276	0.000400842	0.000339057
24.6917	0.960907	0.958294		26.9344	0.970642	0.970868		24.6917	0.000457351	0.000467366		26.9344	0.00032913	0.00032244		24.6917	0.963769	0.965786		24.5454	0.970263	0.975751		24.5402	0.986457	0.986996		24.5419	0.973233	0.975142		24.6917	0.000238481	0.000189523		24.5454	0.000332383	0.000273862		24.5402	0.00052486	0.000287485		24.5419	0.000399492	0.000338321
24.7063	0.960955	0.958661		26.9524	0.970547	0.969513		24.7063	0.000457533	0.000467936		26.9524	0.00032863	0.000321454		24.7063	0.964514	0.963495		24.5597	0.972078	0.976028		24.5546	0.986618	0.988312		24.5563	0.973708	0.976193		24.7063	0.000238871	0.000189855		24.5597	0.000331092	0.000274264		24.5546	0.000524582	0.000287929		24.5563	0.000398147	0.000337598
24.7209	0.960752	0.959778		26.9703	0.968825	0.969935		24.7209	0.000457723	0.000468507		26.9703	0.000328118	0.000320463		24.7209	0.964422	0.963376		24.5741	0.971069	0.975205		24.569	0.986052	0.988407		24.5707	0.975719	0.975732		24.7209	0.000239254	0.000190206		24.5741	0.000329796	0.000274677		24.569	0.000524289	0.000288368		24.5707	0.000396806	0.00033689
24.7354	0.96179	0.959995		26.9883	0.970115	0.970356		24.7354	0.00045792	0.000469078		26.9883	0.000327595	0.000319469		24.7354	0.963183	0.964019		24.5885	0.970449	0.974514		24.5833	0.986005	0.986591		24.5851	0.974494	0.974566		24.7354	0.000239629	0.000190574		24.5885	0.000328497	0.000275101		24.5833	0.000523979	0.0002888		24.5851	0.00039547	0.000336198
24.75	0.96073	0.958032		27.0063	0.970185	0.969093		24.75	0.000458125	0.00046965		27.0063	0.00032706	0.000318472		24.75	0.964516	0.963737		24.6029	0.971187	0.97456		24.5977	0.985125	0.987298		24.5994	0.974877	0.975592		24.75	0.000239997	0.000190961		24.6029	0.000327195	0.000275535		24.5977	0.000523653	0.000289225		24.5994	0.00039414	0.00033552
24.7646	0.960067	0.958585		27.0243	0.970487	0.969144		24.7646	0.000458338	0.000470222		27.0243	0.000326513	0.000317474		24.7646	0.963481	0.964754		24.6173	0.971315	0.974298		24.6121	0.985078	0.987485		24.6138	0.973913	0.976157		24.7646	0.000240358	0.000191364		24.6173	0.000325889	0.000275979		24.6121	0.00052331	0.000289642		24.6138	0.000392816	0.000334857
24.7792	0.959871	0.960251		27.0422	0.971759	0.969202		24.7792	0.000458558	0.000470793		27.0422	0.000325955	0.000316476		24.7792	0.965694	0.964145		24.6316	0.970675	0.97277		24.6264	0.988016	0.987689		24.6282	0.973508	0.975168		24.7792	0.000240712	0.000191785		24.6316	0.000324581	0.000276431		24.6264	0.000522949	0.000290049		24.6282	0.000391498	0.000334211
24.7938	0.960649	0.959514		27.0602	0.970511	0.96999		24.7938	0.000458786	0.000471363		27.0602	0.000325385	0.000315478		24.7938	0.964124	0.963141		24.646	0.97021	0.973646		24.6408	0.986645	0.986699		24.6425	0.973606	0.974057		24.7938	0.000241057	0.000192222		24.646	0.000323269	0.000276892		24.6408	0.00052257	0.000290446		24.6425	0.000390187	0.000333579
24.8084	0.960661	0.958691		27.0782	0.970702	0.97072		24.8084	0.000459022	0.000471931		27.0782	0.000324803	0.000314483		24.8084	0.963692	0.962156		24.6604	0.969865	0.975213		24.6552	0.985085	0.986918		24.6569	0.973012	0.974155		24.8084	0.000241396	0.000192675		24.6604	0.000321956	0.000277361		24.6552	0.000522172	0.000290831		24.6569	0.000388884	0.000332964
24.823	0.960234	0.959147		27.0962	0.970791	0.970126		24.823	0.000459266	0.000472497		27.0962	0.00032421	0.00031349		24.823	0.964644	0.962475		24.6748	0.970414	0.974353		24.6695	0.985346	0.987853		24.6713	0.973198	0.973578		24.823	0.000241727	0.000193145		24.6748	0.00032064	0.000277836		24.6695	0.000521756	0.000291205		24.6713	0.000387589	0.000332365
24.8376	0.96143	0.958684		27.1141	0.96922	0.968651		24.8376	0.000459518	0.00047306		27.1141	0.000323606	0.000312501		24.8376	0.965353	0.962012		24.6891	0.970854	0.974424		24.6839	0.988171	0.987587		24.6856	0.974178	0.97505		24.8376	0.000242051	0.000193629		24.6891	0.000319322	0.000278319		24.6839	0.00052132	0.000291565		24.6856	0.000386302	0.000331782
24.8522	0.960275	0.95836		27.1321	0.968347	0.969343		24.8522	0.000459777	0.00047362		27.1321	0.00032299	0.000311518		24.8522	0.964784	0.964157		24.7035	0.971025	0.974706		24.6983	0.987328	0.986387		24.7	0.973458	0.975817		24.8522	0.000242367	0.000194128		24.7035	0.000318003	0.000278807		24.6983	0.000520864	0.00029191		24.7	0.000385023	0.000331215
24.8668	0.960961	0.95826		27.1501	0.968489	0.969635		24.8668	0.000460045	0.000474176		27.1501	0.000322364	0.000310541		24.8668	0.963776	0.965278		24.7179	0.97059	0.973553		24.7126	0.985402	0.98583		24.7144	0.973144	0.97549		24.8668	0.000242676	0.000194641		24.7179	0.000316683	0.000279301		24.7126	0.000520388	0.00029224		24.7144	0.000383753	0.000330665
24.8814	0.962009	0.959491		27.1681	0.969495	0.968944		24.8814	0.000460321	0.000474727		27.1681	0.000321727	0.000309571		24.8814	0.963284	0.963985		24.7323	0.96967	0.972775		24.727	0.985968	0.985616		24.7288	0.973076	0.975367		24.8814	0.000242977	0.000195169		24.7323	0.000315361	0.000279799		24.727	0.000519892	0.000292555		24.7288	0.000382493	0.000330132
24.896	0.961729	0.960616		27.186	0.969591	0.970457		24.896	0.000460605	0.000475274		27.186	0.00032108	0.000308609		24.896	0.965055	0.962962		24.7466	0.970726	0.974057		24.7414	0.987169	0.986169		24.7431	0.974087	0.975281		24.896	0.000243271	0.000195709		24.7466	0.000314039	0.000280302		24.7414	0.000519375	0.000292852		24.7431	0.000381242	0.000329615
24.9106	0.961073	0.960157		27.204	0.969833	0.970226		24.9106	0.000460897	0.000475815		27.204	0.000320423	0.000307657		24.9106	0.964247	0.964036		24.761	0.970381	0.974902		24.7557	0.985911	0.987966		24.7575	0.974913	0.975495		24.9106	0.000243557	0.000196263		24.761	0.000312716	0.000280809		24.7557	0.000518837	0.000293131		24.7575	0.00038	0.000329115
24.9252	0.960964	0.960068		27.222	0.969747	0.968928		24.9252	0.000461197	0.00047635		27.222	0.000319756	0.000306715		24.9252	0.964277	0.963723		24.7754	0.969923	0.974455		24.7701	0.984956	0.986264		24.7719	0.973962	0.975463		24.9252	0.000243836	0.000196829		24.7754	0.000311394	0.000281319		24.7701	0.000518278	0.000293391		24.7719	0.000378769	0.000328632
24.9398	0.960616	0.960098		27.2399	0.969799	0.969973		24.9398	0.000461506	0.000476878		27.2399	0.000319081	0.000305784		24.9398	0.965207	0.962764		24.7898	0.970806	0.974611		24.7845	0.986456	0.987962		24.7862	0.973154	0.974823		24.9398	0.000244107	0.000197406		24.7898	0.000310071	0.000281832		24.7845	0.000517699	0.000293632		24.7862	0.000377549	0.000328165
24.9544	0.959943	0.960479		27.2579	0.969932	0.968948		24.9544	0.000461822	0.000477399		27.2579	0.000318396	0.000304866		24.9544	0.96517	0.964889		24.8041	0.971588	0.974821		24.7989	0.986417	0.988471		24.8006	0.973554	0.975588		24.9544	0.000244371	0.000197995		24.8041	0.000308749	0.000282347		24.7989	0.000517098	0.000293852		24.8006	0.000376339	0.000327716
24.969	0.962255	0.960652		27.2759	0.968599	0.968567		24.969	0.000462148	0.000477913		27.2759	0.000317703	0.000303962		24.969	0.964187	0.964264		24.8185	0.972535	0.97529		24.8132	0.98749	0.986171		24.815	0.973823	0.976402		24.969	0.000244627	0.000198594		24.8185	0.000307427	0.000282864		24.8132	0.000516475	0.00029405		24.815	0.00037514	0.000327283
24.9836	0.960828	0.958239		27.2939	0.968174	0.969149		24.9836	0.000462481	0.000478418		27.2939	0.000317002	0.000303071		24.9836	0.964398	0.962638		24.8329	0.970668	0.974765		24.8276	0.985244	0.987376		24.8294	0.973475	0.9762		24.9836	0.000244875	0.000199204		24.8329	0.000306107	0.000283382		24.8276	0.000515831	0.000294226		24.8294	0.000373951	0.000326868
24.9982	0.960238	0.959054		27.3118	0.969497	0.969452		24.9982	0.000462823	0.000478914		27.3118	0.000316294	0.000302196		24.9982	0.964153	0.964061		24.8473	0.970204	0.973827		24.842	0.985861	0.985725		24.8437	0.973996	0.975516		24.9982	0.000245115	0.000199823		24.8473	0.000304788	0.000283902		24.842	0.000515166	0.00029438		24.8437	0.000372775	0.00032647
25.0128	0.959807	0.959994		27.3298	0.969945	0.970124		25.0128	0.000463173	0.000479401		27.3298	0.000315579	0.000301337		25.0128	0.964167	0.964065		24.8616	0.971865	0.973344		24.8563	0.988565	0.986598		24.8581	0.973377	0.974994		25.0128	0.000245348	0.000200451		24.8616	0.000303471	0.000284422		24.8563	0.000514479	0.000294509		24.8581	0.000371609	0.000326088
25.0274	0.961689	0.959158		27.3478	0.970161	0.969497		25.0274	0.000463532	0.000479879		27.3478	0.000314858	0.000300495		25.0274	0.965202	0.963533		24.876	0.971873	0.973646		24.8707	0.986994	0.988421		24.8725	0.972963	0.975622		25.0274	0.000245572	0.000201087		24.876	0.000302156	0.000284942		24.8707	0.000513771	0.000294614		24.8725	0.000370456	0.000325723
25.042	0.961509	0.959892		27.3658	0.970267	0.968601		25.042	0.000463899	0.000480346		27.3658	0.000314131	0.00029967		25.042	0.965612	0.96459		24.8904	0.971529	0.973561		24.8851	0.985676	0.987355		24.8868	0.973632	0.976033		25.042	0.000245788	0.000201731		24.8904	0.000300843	0.000285461		24.8851	0.000513042	0.000294695		24.8868	0.000369314	0.000325376
25.0566	0.961962	0.95997		27.3837	0.969949	0.968714		25.0566	0.000464274	0.000480802		27.3837	0.000313398	0.000298864		25.0566	0.963079	0.965278		24.9048	0.972254	0.974213		24.8994	0.987653	0.988925		24.9012	0.97331	0.975455		25.0566	0.000245996	0.000202382		24.9048	0.000299533	0.000285979		24.8994	0.000512291	0.000294749		24.9012	0.000368184	0.000325045
25.0712	0.959718	0.95911		27.4017	0.970751	0.968955		25.0712	0.000464659	0.000481248		27.4017	0.00031266	0.000298078		25.0712	0.963555	0.964047		24.9191	0.97188	0.975391		24.9138	0.986771	0.985834		24.9156	0.972988	0.975193		25.0712	0.000246194	0.00020304		24.9191	0.000298225	0.000286496		24.9138	0.000511519	0.000294777		24.9156	0.000367065	0.00032473
25.0858	0.961709	0.959899		27.4197	0.969719	0.969452		25.0858	0.000465051	0.000481681		27.4197	0.000311918	0.000297311		25.0858	0.961954	0.965201		24.9335	0.970871	0.976266		24.9282	0.986422	0.987412		24.9299	0.974201	0.975611		25.0858	0.000246385	0.000203704		24.9335	0.000296922	0.000287011		24.9282	0.000510725	0.000294779		24.9299	0.000365959	0.000324433
25.1003	0.96204	0.959774		27.4377	0.967968	0.969712		25.1003	0.000465453	0.000482103		27.4377	0.000311171	0.000296565		25.1003	0.961582	0.965968		24.9479	0.970723	0.975436		24.9425	0.985379	0.987104		24.9443	0.975359	0.976252		25.1003	0.000246566	0.000204373		24.9479	0.000295622	0.000287524		24.9425	0.00050991	0.000294753		24.9443	0.000364865	0.000324152
25.1149	0.961175	0.959379		27.4556	0.968882	0.969644		25.1149	0.000465863	0.000482512		27.4556	0.000310421	0.00029584		25.1149	0.963864	0.963639		24.9623	0.970622	0.974565		24.9569	0.985924	0.986437		24.9587	0.973695	0.97651		25.1149	0.000246738	0.000205047		24.9623	0.000294326	0.000288034		24.9569	0.000509075	0.000294699		24.9587	0.000363784	0.000323887
25.1295	0.960797	0.959686		27.4736	0.970119	0.970243		25.1295	0.000466281	0.000482908		27.4736	0.000309668	0.000295137		25.1295	0.963864	0.963395		24.9766	0.969304	0.973048		24.9713	0.986839	0.987522		24.9731	0.973404	0.974934		25.1295	0.000246901	0.000205726		24.9766	0.000293034	0.000288541		24.9713	0.000508218	0.000294617		24.9731	0.000362714	0.000323638
25.1441	0.959704	0.960479		27.4916	0.969135	0.969402		25.1441	0.000466709	0.000483291		27.4916	0.000308912	0.000294457		25.1441	0.963255	0.964468		24.991	0.970157	0.973161		24.9856	0.986979	0.987374		24.9874	0.974273	0.974782		25.1441	0.000247055	0.000206407		24.991	0.000291747	0.000289044		24.9856	0.00050734	0.000294506		24.9874	0.000361657	0.000323405
25.1587	0.960919	0.959925		27.5095	0.969638	0.968733		25.1587	0.000467145	0.00048366		27.5095	0.000308154	0.000293799		25.1587	0.962669	0.963266		25.0054	0.96948	0.974271		25	0.986702	0.98665		25.0018	0.972971	0.97519		25.1587	0.000247199	0.000207092		25.0054	0.000290465	0.000289544		25	0.000506442	0.000294366		25.0018	0.000360612	0.000323189
25.1733	0.959819	0.958987		27.5275	0.969477	0.969555		25.1733	0.000467589	0.000484016		27.5275	0.000307394	0.000293165		25.1733	0.964717	0.963577		25.0198	0.970136	0.974861		25.0144	0.987803	0.986446		25.0162	0.973346	0.973901		25.1733	0.000247333	0.000207779		25.0198	0.000289189	0.000290039		25.0144	0.000505524	0.000294197		25.0162	0.000359579	0.000322988
25.1879	0.962332	0.959771		27.5455	0.969808	0.970397		25.1879	0.000468042	0.000484357		27.5455	0.000306632	0.000292555		25.1879	0.964681	0.964322		25.0341	0.970852	0.973421		25.0287	0.987476	0.986056		25.0305	0.974274	0.975886		25.1879	0.000247459	0.000208468		25.0341	0.000287918	0.00029053		25.0287	0.000504585	0.000293997		25.0305	0.000358558	0.000322803
25.2025	0.961977	0.959994		27.5635	0.970064	0.970728		25.2025	0.000468504	0.000484683		27.5635	0.00030587	0.000291969		25.2025	0.963255	0.964263		25.0485	0.971374	0.975362		25.0431	0.986158	0.985426		25.0449	0.974742	0.976302		25.2025	0.000247574	0.000209158		25.0485	0.000286654	0.000291016		25.0431	0.000503626	0.000293768		25.0449	0.00035755	0.000322633
25.2171	0.961351	0.9594		27.5814	0.96977	0.969828		25.2171	0.000468974	0.000484995		27.5814	0.000305108	0.000291407		25.2171	0.963975	0.962552		25.0629	0.970517	0.973727		25.0575	0.986698	0.985594		25.0593	0.974569	0.976105		25.2171	0.00024768	0.000209849		25.0629	0.000285395	0.000291497		25.0575	0.000502648	0.000293507		25.0593	0.000356554	0.000322478
25.2317	0.959303	0.959499		27.5994	0.970412	0.970235		25.2317	0.000469453	0.000485291		27.5994	0.000304346	0.00029087		25.2317	0.963878	0.965273		25.0773	0.971283	0.973498		25.0718	0.986343	0.986841		25.0736	0.973768	0.974137		25.2317	0.000247776	0.000210539		25.0773	0.000284144	0.000291972		25.0718	0.000501649	0.000293216		25.0736	0.000355569	0.000322339
25.2463	0.961328	0.959501		27.6174	0.969875	0.970459		25.2463	0.00046994	0.000485573		27.6174	0.000303585	0.000290358		25.2463	0.96374	0.961633		25.0916	0.969271	0.97484		25.0862	0.986463	0.98719		25.088	0.973237	0.974033		25.2463	0.000247862	0.000211229		25.0916	0.0002829	0.000292441		25.0862	0.000500632	0.000292894		25.088	0.000354597	0.000322214
25.2609	0.960704	0.959214		27.6354	0.969304	0.970129		25.2609	0.000470436	0.000485838		27.6354	0.000302825	0.000289871		25.2609	0.96344	0.96363		25.106	0.971085	0.97283		25.1006	0.987538	0.987311		25.1024	0.974343	0.974494		25.2609	0.000247939	0.000211918		25.106	0.000281664	0.000292904		25.1006	0.000499596	0.000292541		25.1024	0.000353637	0.000322104
25.2755	0.96005	0.960351		27.6533	0.969273	0.968614		25.2755	0.00047094	0.000486088		27.6533	0.000302067	0.000289409		25.2755	0.962706	0.962443		25.1204	0.969337	0.973309		25.1149	0.987231	0.988259		25.1168	0.974022	0.975106		25.2755	0.000248005	0.000212606		25.1204	0.000280435	0.000293361		25.1149	0.00049854	0.000292157		25.1168	0.000352688	0.000322009
25.2901	0.962119	0.96079		27.6713	0.968995	0.971359		25.2901	0.000471452	0.000486322		27.6713	0.000301311	0.000288973		25.2901	0.964626	0.963223		25.1348	0.970402	0.974905		25.1293	0.98724	0.987708		25.1311	0.97297	0.974083		25.2901	0.000248062	0.000213291		25.1348	0.000279215	0.00029381		25.1293	0.000497467	0.00029174		25.1311	0.000351752	0.000321928
25.3047	0.961005	0.959258		27.6893	0.969491	0.971004		25.3047	0.000471971	0.000486541		27.6893	0.000300558	0.000288562		25.3047	0.963964	0.964821		25.1491	0.970057	0.97506		25.1437	0.987143	0.9873		25.1455	0.974098	0.974147		25.3047	0.00024811	0.000213973		25.1491	0.000278003	0.000294253		25.1437	0.000496375	0.000291293		25.1455	0.000350827	0.000321861
25.3193	0.960973	0.959398		27.7073	0.969005	0.970178		25.3193	0.000472499	0.000486743		27.7073	0.00029981	0.000288176		25.3193	0.9632	0.964916		25.1635	0.969756	0.975642		25.158	0.987392	0.9879		25.1599	0.97187	0.973095		25.3193	0.000248147	0.000214652		25.1635	0.000276801	0.000294688		25.158	0.000495265	0.000290814		25.1599	0.000349914	0.000321807
25.3339	0.960979	0.958821		27.7252	0.968769	0.970226		25.3339	0.000473035	0.000486929		27.7252	0.000299065	0.000287815		25.3339	0.964107	0.965118		25.1779	0.972814	0.973732		25.1724	0.987082	0.987847		25.1742	0.973928	0.975804		25.3339	0.000248175	0.000215328		25.1779	0.000275608	0.000295115		25.1724	0.000494138	0.000290303		25.1742	0.000349013	0.000321767
25.3485	0.960567	0.958045		27.7432	0.969794	0.968787		25.3485	0.000473578	0.000487099		27.7432	0.000298326	0.00028748		25.3485	0.965115	0.964049		25.1923	0.971468	0.973271		25.1868	0.986154	0.988506		25.1886	0.974188	0.975095		25.3485	0.000248193	0.000215999		25.1923	0.000274425	0.000295535		25.1868	0.000492993	0.000289761		25.1886	0.000348123	0.00032174
25.3631	0.961438	0.958194		27.7612	0.97126	0.96896		25.3631	0.000474129	0.000487253		27.7612	0.000297592	0.00028717		25.3631	0.962247	0.963446		25.2066	0.971526	0.973324		25.2011	0.985736	0.988164		25.203	0.974022	0.973899		25.3631	0.000248201	0.000216666		25.2066	0.000273253	0.000295947		25.2011	0.000491832	0.000289188		25.203	0.000347245	0.000321727
25.3777	0.963055	0.958953		27.7792	0.970547	0.968151		25.3777	0.000474686	0.00048739		27.7792	0.000296865	0.000286885		25.3777	0.964476	0.965464		25.221	0.969293	0.974161		25.2155	0.985346	0.987292		25.2174	0.973901	0.974959		25.3777	0.0002482	0.000217328		25.221	0.000272091	0.00029635		25.2155	0.000490654	0.000288584		25.2174	0.000346379	0.000321725
25.3923	0.960422	0.959303		27.7971	0.969154	0.969509		25.3923	0.000475251	0.000487512		27.7971	0.000296145	0.000286625		25.3923	0.964047	0.963833		25.2354	0.972099	0.974351		25.2299	0.987217	0.987234		25.2317	0.972829	0.975581		25.3923	0.000248189	0.000217984		25.2354	0.000270941	0.000296745		25.2299	0.00048946	0.000287948		25.2317	0.000345524	0.000321737
25.4069	0.960067	0.959012		27.8151	0.970205	0.97185		25.4069	0.000475823	0.000487617		27.8151	0.000295432	0.00028639		25.4069	0.963405	0.964662		25.2498	0.971735	0.975227		25.2443	0.986431	0.988266		25.2461	0.974202	0.976506		25.4069	0.000248169	0.000218634		25.2498	0.000269802	0.000297132		25.2443	0.00048825	0.000287282		25.2461	0.000344681	0.00032176
25.4215	0.961208	0.958205		27.8331	0.972298	0.968816		25.4215	0.000476401	0.000487706		27.8331	0.000294728	0.000286179		25.4215	0.965676	0.964702		25.2642	0.971795	0.972886		25.2586	0.986549	0.986382		25.2605	0.975166	0.975604		25.4215	0.000248139	0.000219278		25.2642	0.000268675	0.00029751		25.2586	0.000487025	0.000286586		25.2605	0.000343849	0.000321795
25.4361	0.960088	0.959336		27.851	0.969758	0.969417		25.4361	0.000476985	0.00048778		27.851	0.000294033	0.000285993		25.4361	0.964713	0.964711		25.2785	0.970472	0.972709		25.273	0.987481	0.98626		25.2748	0.97477	0.975602		25.4361	0.000248101	0.000219915		25.2785	0.00026756	0.000297879		25.273	0.000485784	0.000285859		25.2748	0.000343029	0.000321841
25.4506	0.961353	0.959002		27.869	0.970582	0.969779		25.4506	0.000477576	0.000487837		27.869	0.000293348	0.000285831		25.4506	0.964889	0.965887		25.2929	0.973386	0.973736		25.2874	0.986443	0.987007		25.2892	0.975066	0.976065		25.4506	0.000248053	0.000220545		25.2929	0.000266459	0.00029824		25.2874	0.00048453	0.000285103		25.2892	0.000342219	0.000321898
25.4652	0.962963	0.960735		27.887	0.971119	0.970108		25.4652	0.000478172	0.000487878		27.887	0.000292673	0.000285693		25.4652	0.963524	0.966713		25.3073	0.970959	0.973401		25.3017	0.985007	0.988209		25.3036	0.975034	0.97576		25.4652	0.000247997	0.000221167		25.3073	0.00026537	0.000298592		25.3017	0.00048326	0.000284317		25.3036	0.000341421	0.000321965
25.4798	0.962646	0.95776		27.905	0.970506	0.970416		25.4798	0.000478774	0.000487904		27.905	0.00029201	0.000285578		25.4798	0.964566	0.965191		25.3217	0.971116	0.974718		25.3161	0.986062	0.98731		25.3179	0.974426	0.974867		25.4798	0.000247932	0.000221781		25.3217	0.000264296	0.000298934		25.3161	0.000481977	0.000283502		25.3179	0.000340635	0.000322042
25.4944	0.962015	0.957503		27.9229	0.97016	0.970883		25.4944	0.000479381	0.000487914		27.9229	0.000291357	0.000285487		25.4944	0.965558	0.963802		25.336	0.971397	0.974812		25.3305	0.985799	0.987787		25.3323	0.974752	0.975887		25.4944	0.000247858	0.000222387		25.336	0.000263235	0.000299268		25.3305	0.000480681	0.000282659		25.3323	0.000339859	0.000322129
25.509	0.963418	0.95981		27.9409	0.970332	0.97054		25.509	0.000479993	0.000487909		27.9409	0.000290718	0.00028542		25.509	0.96531	0.96431		25.3504	0.971047	0.973746		25.3448	0.98596	0.987581		25.3467	0.974485	0.974898		25.509	0.000247776	0.000222984		25.3504	0.000262189	0.000299592		25.3448	0.000479372	0.000281789		25.3467	0.000339094	0.000322225
25.5236	0.962169	0.959504		27.9589	0.970042	0.969568		25.5236	0.00048061	0.000487888		27.9589	0.00029009	0.000285375		25.5236	0.964998	0.965365		25.3648	0.973295	0.97398		25.3592	0.985983	0.987513		25.3611	0.97423	0.975001		25.5236	0.000247685	0.000223572		25.3648	0.000261158	0.000299907		25.3592	0.00047805	0.00028089		25.3611	0.000338341	0.000322329
25.5382	0.962139	0.958847		27.9769	0.970294	0.97078		25.5382	0.000481231	0.000487852		27.9769	0.000289476	0.000285353		25.5382	0.963355	0.962575		25.3792	0.971924	0.97475		25.3736	0.985957	0.987719		25.3754	0.974871	0.974249		25.5382	0.000247586	0.00022415		25.3792	0.000260142	0.000300214		25.3736	0.000476716	0.000279965		25.3754	0.000337598	0.000322442
25.5528	0.962272	0.958961		27.9948	0.969987	0.970267		25.5528	0.000481857	0.000487801		27.9948	0.000288876	0.000285354		25.5528	0.965066	0.963933		25.3935	0.970461	0.974218		25.3879	0.987478	0.988056		25.3898	0.972752	0.974726		25.5528	0.00024748	0.000224719		25.3935	0.000259142	0.000300511		25.3879	0.00047537	0.000279014		25.3898	0.000336867	0.000322562
25.5674	0.961486	0.957936		28.0128	0.968618	0.969007		25.5674	0.000482486	0.000487735		28.0128	0.00028829	0.000285376		25.5674	0.965425	0.963768		25.4079	0.969574	0.972228		25.4023	0.986575	0.987976		25.4042	0.974479	0.975989		25.5674	0.000247365	0.000225278		25.4079	0.000258158	0.000300799		25.4023	0.000474013	0.000278038		25.4042	0.000336146	0.00032269
25.582	0.961821	0.958039		28.0308	0.969972	0.970034		25.582	0.000483118	0.000487655		28.0308	0.000287719	0.000285421		25.582	0.963738	0.963452		25.4223	0.972464	0.973765		25.4167	0.985246	0.988964		25.4185	0.975158	0.974581		25.582	0.000247243	0.000225826		25.4223	0.000257191	0.000301077		25.4167	0.000472646	0.000277036		25.4185	0.000335436	0.000322824
25.5966	0.962573	0.958859		28.0488	0.969652	0.970692		25.5966	0.000483754	0.000487559		28.0488	0.000287162	0.000285487		25.5966	0.964554	0.964247		25.4367	0.970573	0.975146		25.431	0.984862	0.986742		25.4329	0.973456	0.974386		25.5966	0.000247113	0.000226364		25.4367	0.000256241	0.000301347		25.431	0.000471268	0.000276011		25.4329	0.000334737	0.000322964
25.6112	0.961716	0.959284		28.0667	0.970457	0.969461		25.6112	0.000484392	0.00048745		28.0667	0.000286621	0.000285574		25.6112	0.964262	0.962814		25.451	0.971185	0.972846		25.4454	0.987187	0.987292		25.4473	0.973467	0.975921		25.6112	0.000246976	0.000226891		25.451	0.000255307	0.000301608		25.4454	0.00046988	0.000274963		25.4473	0.000334049	0.00032311
25.6258	0.963951	0.958347		28.0847	0.968687	0.968414		25.6258	0.000485032	0.000487327		28.0847	0.000286095	0.000285681		25.6258	0.963853	0.966007		25.4654	0.970367	0.975126		25.4598	0.984873	0.988198		25.4616	0.973901	0.975315		25.6258	0.000246832	0.000227408		25.4654	0.000254392	0.000301861		25.4598	0.000468483	0.000273893		25.4616	0.000333372	0.000323261
25.6404	0.961892	0.959037		28.1027	0.97121	0.968839		25.6404	0.000485674	0.00048719		28.1027	0.000285584	0.000285809		25.6404	0.964704	0.96449		25.4798	0.971042	0.974334		25.4741	0.986548	0.986043		25.476	0.972603	0.974388		25.6404	0.000246681	0.000227913		25.4798	0.000253494	0.000302104		25.4741	0.000467078	0.0002728		25.476	0.000332705	0.000323417
25.655	0.960194	0.959284		28.1206	0.972096	0.969243		25.655	0.000486317	0.000487039		28.1206	0.000285089	0.000285957		25.655	0.964805	0.963436		25.4942	0.972761	0.974848		25.4885	0.986185	0.986621		25.4904	0.973328	0.974642		25.655	0.000246523	0.000228407		25.4942	0.000252615	0.000302339		25.4885	0.000465664	0.000271688		25.4904	0.000332048	0.000323577
25.6696	0.959914	0.959263		28.1386	0.971178	0.970266		25.6696	0.000486961	0.000486875		28.1386	0.00028461	0.000286124		25.6696	0.962346	0.964887		25.5085	0.971668	0.973819		25.5029	0.98629	0.98656		25.5048	0.97343	0.97423		25.6696	0.000246359	0.00022889		25.5085	0.000251754	0.000302566		25.5029	0.000464242	0.000270555		25.5048	0.000331403	0.00032374
25.6842	0.960797	0.958787		28.1566	0.971539	0.969288		25.6842	0.000487606	0.000486698		28.1566	0.000284147	0.000286309		25.6842	0.962591	0.965738		25.5229	0.970019	0.974957		25.5172	0.985258	0.987801		25.5191	0.974938	0.97516		25.6842	0.000246189	0.000229362		25.5229	0.000250913	0.000302785		25.5172	0.000462813	0.000269404		25.5191	0.000330767	0.000323907
25.6988	0.962066	0.959331		28.1746	0.970084	0.969651		25.6988	0.000488251	0.000486508		28.1746	0.0002837	0.000286513		25.6988	0.964477	0.963895		25.5373	0.970684	0.975349		25.5316	0.98729	0.986599		25.5335	0.976816	0.975585		25.6988	0.000246012	0.000229822		25.5373	0.000250091	0.000302996		25.5316	0.000461377	0.000268235		25.5335	0.000330142	0.000324077
25.7134	0.962938	0.960016		28.1925	0.970034	0.968822		25.7134	0.000488895	0.000486305		28.1925	0.000283269	0.000286734		25.7134	0.965087	0.964089		25.5517	0.971291	0.975154		25.546	0.987642	0.988326		25.5479	0.975624	0.975095		25.7134	0.000245831	0.000230271		25.5517	0.000249288	0.000303199		25.546	0.000459935	0.000267049		25.5479	0.000329527	0.000324249
25.728	0.961284	0.959476		28.2105	0.968386	0.968707		25.728	0.000489538	0.00048609		28.2105	0.000282854	0.000286973		25.728	0.96234	0.965139		25.566	0.970702	0.975657		25.5603	0.987206	0.987189		25.5622	0.975208	0.976023		25.728	0.000245643	0.000230709		25.566	0.000248505	0.000303395		25.5603	0.000458486	0.000265847		25.5622	0.000328923	0.000324423
25.7426	0.960236	0.958651		28.2285	0.96954	0.970368		25.7426	0.00049018	0.000485863		28.2285	0.000282454	0.000287228		25.7426	0.964033	0.965377		25.5804	0.970859	0.973514		25.5747	0.986494	0.986698		25.5766	0.97418	0.976017		25.7426	0.000245451	0.000231135		25.5804	0.000247743	0.000303583		25.5747	0.000457033	0.00026463		25.5766	0.000328328	0.000324599
25.7572	0.960556	0.959117		28.2465	0.971925	0.970941		25.7572	0.000490819	0.000485625		28.2465	0.000282071	0.000287499		25.7572	0.963874	0.964306		25.5948	0.971546	0.972806		25.5891	0.987356	0.987366		25.591	0.973425	0.977363		25.7572	0.000245254	0.00023155		25.5948	0.000247001	0.000303765		25.5891	0.000455575	0.000263399		25.591	0.000327744	0.000324775
25.7718	0.961688	0.96017		28.2644	0.97085	0.97055		25.7718	0.000491457	0.000485374		28.2644	0.000281703	0.000287785		25.7718	0.964886	0.962843		25.6092	0.969895	0.973499		25.6034	0.985186	0.988029		25.6054	0.974429	0.97578		25.7718	0.000245052	0.000231955		25.6092	0.000246279	0.000303939		25.6034	0.000454112	0.000262156		25.6054	0.00032717	0.000324953
25.7864	0.961607	0.95886		28.2824	0.969199	0.969573		25.7864	0.000492092	0.000485113		28.2824	0.000281351	0.000288085		25.7864	0.964923	0.963832		25.6235	0.970936	0.974404		25.6178	0.986169	0.986859		25.6197	0.974458	0.975393		25.7864	0.000244846	0.000232348		25.6235	0.000245579	0.000304107		25.6178	0.000452646	0.0002609		25.6197	0.000326605	0.000325131
25.8009	0.960562	0.958343		28.3004	0.96876	0.970542		25.8009	0.000492723	0.000484841		28.3004	0.000281014	0.0002884		25.8009	0.963837	0.964599		25.6379	0.97159	0.974603		25.6322	0.98558	0.986818		25.6341	0.973721	0.976744		25.8009	0.000244635	0.000232731		25.6379	0.000244901	0.000304268		25.6322	0.000451176	0.000259634		25.6341	0.000326051	0.000325309
25.8155	0.960691	0.958538		28.3184	0.970265	0.971544		25.8155	0.000493351	0.000484557		28.3184	0.000280693	0.000288728		25.8155	0.965024	0.965155		25.6523	0.970798	0.97435		25.6466	0.986398	0.987594		25.6485	0.973286	0.976283		25.8155	0.000244421	0.000233104		25.6523	0.000244244	0.000304423		25.6466	0.000449703	0.000258357		25.6485	0.000325506	0.000325487
25.8301	0.962098	0.959618		28.3363	0.970528	0.969937		25.8301	0.000493975	0.000484264		28.3363	0.000280387	0.000289068		25.8301	0.96366	0.965226		25.6667	0.970728	0.975447		25.6609	0.985345	0.98827		25.6628	0.97422	0.975306		25.8301	0.000244203	0.000233466		25.6667	0.000243609	0.000304572		25.6609	0.000448228	0.000257072		25.6628	0.000324972	0.000325664
25.8447	0.961736	0.95935		28.3543	0.970382	0.96834		25.8447	0.000494594	0.000483961		28.3543	0.000280095	0.00028942		25.8447	0.963669	0.965407		25.681	0.970891	0.974759		25.6753	0.986955	0.987812		25.6772	0.973727	0.975622		25.8447	0.000243981	0.000233819		25.681	0.000242996	0.000304714		25.6753	0.00044675	0.00025578		25.6772	0.000324447	0.000325841
25.8593	0.961559	0.959475		28.3723	0.970632	0.967591		25.8593	0.000495207	0.000483648		28.3723	0.000279818	0.000289783		25.8593	0.964003	0.964816		25.6954	0.971069	0.974806		25.6897	0.985183	0.987248		25.6916	0.974472	0.975688		25.8593	0.000243756	0.000234162		25.6954	0.000242406	0.000304851		25.6897	0.000445272	0.000254481		25.6916	0.000323931	0.000326016
25.8739	0.961331	0.958658		28.3902	0.970722	0.969972		25.8739	0.000495816	0.000483325		28.3902	0.000279556	0.000290156		25.8739	0.964241	0.964939		25.7098	0.970857	0.975285		25.704	0.986501	0.987037		25.7059	0.973339	0.97518		25.8739	0.000243527	0.000234496		25.7098	0.000241839	0.000304983		25.704	0.000443792	0.000253177		25.7059	0.000323425	0.000326191
25.8885	0.961307	0.959706		28.4082	0.971058	0.970106		25.8885	0.000496418	0.000482994		28.4082	0.000279307	0.000290539		25.8885	0.963631	0.963379		25.7242	0.971681	0.974207		25.7184	0.986733	0.987075		25.7203	0.973371	0.975789		25.8885	0.000243296	0.00023482		25.7242	0.000241294	0.000305109		25.7184	0.000442312	0.000251868		25.7203	0.000322928	0.000326364
25.9031	0.960476	0.960093		28.4262	0.970557	0.969265		25.9031	0.000497013	0.000482653		28.4262	0.000279072	0.00029093		25.9031	0.965343	0.962752		25.7385	0.971634	0.974181		25.7328	0.987737	0.988377		25.7347	0.973316	0.975169		25.9031	0.000243062	0.000235136		25.7385	0.000240772	0.00030523		25.7328	0.000440831	0.000250556		25.7347	0.00032244	0.000326535
25.9177	0.962275	0.959312		28.4442	0.968788	0.969809		25.9177	0.000497601	0.000482304		28.4442	0.00027885	0.00029133		25.9177	0.96378	0.963094		25.7529	0.969509	0.973941		25.7471	0.987885	0.987393		25.7491	0.974555	0.975174		25.9177	0.000242826	0.000235444		25.7529	0.000240273	0.000305345		25.7471	0.000439351	0.000249242		25.7491	0.000321961	0.000326704
25.9323	0.962251	0.960074		28.4621	0.96929	0.97082		25.9323	0.000498182	0.000481947		28.4621	0.000278641	0.000291738		25.9323	0.964192	0.962999		25.7673	0.969279	0.973625		25.7615	0.985092	0.987907		25.7634	0.975544	0.976421		25.9323	0.000242587	0.000235743		25.7673	0.000239797	0.000305456		25.7615	0.000437872	0.000247928		25.7634	0.000321491	0.000326871
25.9469	0.962435	0.959755		28.4801	0.969369	0.970867		25.9469	0.000498755	0.000481582		28.4801	0.000278444	0.000292151		25.9469	0.96506	0.963398		25.7817	0.970388	0.97453		25.7759	0.985828	0.98654		25.7778	0.974909	0.975523		25.9469	0.000242347	0.000236035		25.7817	0.000239344	0.000305561		25.7759	0.000436393	0.000246613		25.7778	0.00032103	0.000327035
25.9615	0.962782	0.95861		28.4981	0.970957	0.969469		25.9615	0.00049932	0.00048121		28.4981	0.00027826	0.000292571		25.9615	0.964863	0.964732		25.796	0.970499	0.974806		25.7902	0.987428	0.986164		25.7922	0.974791	0.974706		25.9615	0.000242104	0.000236319		25.796	0.000238915	0.000305662		25.7902	0.000434917	0.0002453		25.7922	0.000320577	0.000327198
25.9761	0.960556	0.959526		28.5161	0.970241	0.971487		25.9761	0.000499876	0.00048083		28.5161	0.000278087	0.000292996		25.9761	0.964852	0.963819		25.8104	0.969844	0.973912		25.8046	0.987408	0.989001		25.8065	0.974161	0.97539		25.9761	0.00024186	0.000236597		25.8104	0.000238509	0.000305758		25.8046	0.000433442	0.000243989		25.8065	0.000320132	0.000327358
25.9907	0.960805	0.959063		28.534	0.971071	0.968425		25.9907	0.000500423	0.000480444		28.534	0.000277926	0.000293425		25.9907	0.964363	0.964909		25.8248	0.969276	0.973804		25.819	0.987766	0.988098		25.8209	0.974202	0.974668		25.9907	0.000241614	0.000236867		25.8248	0.000238126	0.000305849		25.819	0.000431969	0.000242681		25.8209	0.000319695	0.000327515
26.0053	0.960999	0.958706		28.552	0.97209	0.97041		26.0053	0.00050096	0.000480051		28.552	0.000277776	0.000293857		26.0053	0.964026	0.965073		25.8392	0.970724	0.974741		25.8333	0.988322	0.98836		25.8353	0.975347	0.97417		26.0053	0.000241368	0.000237132		25.8392	0.000237766	0.000305936		25.8333	0.000430499	0.000241378		25.8353	0.000319266	0.000327669
26.0199	0.961383	0.959559		28.57	0.9709	0.970201		26.0199	0.000501488	0.000479651		28.57	0.000277636	0.000294291		26.0199	0.962696	0.964179		25.8535	0.970467	0.975085		25.8477	0.987742	0.987087		25.8496	0.97474	0.975811		26.0199	0.00024112	0.000237391		25.8535	0.000237429	0.000306019		25.8477	0.000429032	0.00024008		25.8496	0.000318844	0.000327821
26.0345	0.96201	0.961447		28.588	0.96993	0.970669		26.0345	0.000502005	0.000479246		28.588	0.000277506	0.000294727		26.0345	0.962666	0.96427		25.8679	0.97115	0.975381		25.8621	0.986033	0.986201		25.864	0.975127	0.975899		26.0345	0.000240871	0.000237644		25.8679	0.000237116	0.000306097		25.8621	0.000427567	0.000238788		25.864	0.000318429	0.000327969
26.0491	0.962094	0.960318		28.6059	0.970108	0.970505		26.0491	0.000502512	0.000478835		28.6059	0.000277386	0.000295164		26.0491	0.964295	0.964166		25.8823	0.971237	0.976113		25.8764	0.986163	0.986322		25.8784	0.974178	0.9751		26.0491	0.000240622	0.000237893		25.8823	0.000236825	0.000306171		25.8764	0.000426106	0.000237504		25.8784	0.000318021	0.000328115
26.0637	0.961169	0.958587		28.6239	0.971052	0.971462		26.0637	0.000503007	0.000478418		28.6239	0.000277275	0.000295601		26.0637	0.963643	0.96459		25.8967	0.972478	0.976703		25.8908	0.986662	0.986117		25.8928	0.974178	0.975061		26.0637	0.000240372	0.000238136		25.8967	0.000236558	0.000306241		25.8908	0.000424648	0.000236228		25.8928	0.000317619	0.000328258
26.0783	0.961796	0.959234		28.6419	0.970925	0.970015		26.0783	0.000503492	0.000477997		28.6419	0.000277173	0.000296036		26.0783	0.965058	0.964379		25.9111	0.972418	0.974551		25.9052	0.987299	0.985737		25.9071	0.974652	0.975786		26.0783	0.000240122	0.000238376		25.9111	0.000236313	0.000306306		25.9052	0.000423194	0.000234961		25.9071	0.000317223	0.000328398
26.0929	0.961829	0.959283		28.6599	0.968767	0.970547		26.0929	0.000503964	0.000477571		28.6599	0.00027708	0.00029647		26.0929	0.964886	0.964955		25.9254	0.971125	0.976229		25.9195	0.9876	0.98701		25.9215	0.974587	0.975902		26.0929	0.000239871	0.000238611		25.9254	0.000236091	0.000306367		25.9195	0.000421744	0.000233704		25.9215	0.000316833	0.000328535
26.1075	0.961618	0.959444		28.6778	0.968542	0.970711		26.1075	0.000504425	0.00047714		28.6778	0.000276994	0.000296901		26.1075	0.964691	0.964845		25.9398	0.970462	0.975077		25.9339	0.98829	0.987645		25.9359	0.974231	0.97589		26.1075	0.00023962	0.000238843		25.9398	0.000235892	0.000306424		25.9339	0.000420297	0.000232458		25.9359	0.000316448	0.000328668
26.1221	0.961982	0.959505		28.6958	0.969882	0.970136		26.1221	0.000504873	0.000476706		28.6958	0.000276915	0.000297329		26.1221	0.963784	0.964333		25.9542	0.971046	0.974091		25.9483	0.986981	0.986651		25.9502	0.974742	0.975866		26.1221	0.000239369	0.000239072		25.9542	0.000235715	0.000306477		25.9483	0.000418855	0.000231224		25.9502	0.000316069	0.000328799
26.1367	0.961987	0.958614		28.7138	0.969762	0.970758		26.1367	0.000505308	0.000476267		28.7138	0.000276844	0.000297753		26.1367	0.962464	0.963731		25.9686	0.971626	0.973444		25.9626	0.98698	0.985143		25.9646	0.974237	0.976257		26.1367	0.000239117	0.000239298		25.9686	0.00023556	0.000306525		25.9626	0.000417416	0.000230002		25.9646	0.000315693	0.000328926
26.1512	0.961503	0.958704		28.7317	0.969977	0.970882		26.1512	0.00050573	0.000475825		28.7317	0.00027678	0.000298171		26.1512	0.962584	0.963809		25.9829	0.97121	0.97428		25.977	0.986528	0.987833		25.979	0.973883	0.976508		26.1512	0.000238866	0.000239522		25.9829	0.000235427	0.00030657		25.977	0.000415982	0.000228793		25.979	0.000315322	0.00032905
26.1658	0.961306	0.959725		28.7497	0.969668	0.970823		26.1658	0.000506138	0.00047538		28.7497	0.000276721	0.000298585		26.1658	0.96339	0.962817		25.9973	0.971168	0.974125		25.9914	0.987741	0.987562		25.9934	0.974693	0.975784		26.1658	0.000238615	0.000239743		25.9973	0.000235316	0.00030661		25.9914	0.000414552	0.000227598		25.9934	0.000314954	0.000329172
26.1804	0.961185	0.960641		28.7677	0.971139	0.970605		26.1804	0.000506533	0.000474931		28.7677	0.000276669	0.000298992		26.1804	0.964145	0.963642		26.0117	0.970711	0.973891		26.0057	0.986542	0.989358		26.0077	0.974667	0.975804		26.1804	0.000238364	0.000239963		26.0117	0.000235226	0.000306645		26.0057	0.000413127	0.000226418		26.0077	0.00031459	0.00032929
26.195	0.961027	0.960876		28.7857	0.969955	0.970379		26.195	0.000506913	0.00047448		28.7857	0.000276622	0.000299392		26.195	0.963572	0.96362		26.0261	0.969819	0.974431		26.0201	0.985846	0.987616		26.0221	0.975136	0.975734		26.195	0.000238113	0.000240181		26.0261	0.000235157	0.000306676		26.0201	0.000411705	0.000225253		26.0221	0.000314228	0.000329405
26.2096	0.961212	0.958744		28.8036	0.97092	0.97092		26.2096	0.000507279	0.000474026		28.8036	0.00027658	0.000299785		26.2096	0.964144	0.964223		26.0404	0.970351	0.972637		26.0345	0.986471	0.987077		26.0365	0.97345	0.97477		26.2096	0.000237862	0.000240398		26.0404	0.000235109	0.000306702		26.0345	0.000410288	0.000224104		26.0365	0.000313869	0.000329517
26.2242	0.960387	0.959043		28.8216	0.969344	0.970933		26.2242	0.00050763	0.000473569		28.8216	0.000276542	0.000300169		26.2242	0.96495	0.96534		26.0548	0.971888	0.976466		26.0489	0.987326	0.986912		26.0508	0.974104	0.975747		26.2242	0.000237611	0.000240614		26.0548	0.000235082	0.000306724		26.0489	0.000408875	0.000222972		26.0508	0.000313511	0.000329626
26.2388	0.961125	0.959009		28.8396	0.969407	0.970387		26.2388	0.000507965	0.000473111		28.8396	0.000276508	0.000300545		26.2388	0.965382	0.964406		26.0692	0.971354	0.974757		26.0632	0.987345	0.986623		26.0652	0.973449	0.975057		26.2388	0.00023736	0.000240829		26.0692	0.000235075	0.00030674		26.0632	0.000407467	0.000221856		26.0652	0.000313154	0.000329732
26.2534	0.960709	0.959288		28.8576	0.970273	0.969022		26.2534	0.000508285	0.00047265		28.8576	0.000276477	0.000300912		26.2534	0.966079	0.965072		26.0836	0.971064	0.974845		26.0776	0.987743	0.987372		26.0796	0.97391	0.975069		26.2534	0.000237108	0.000241044		26.0836	0.000235088	0.000306752		26.0776	0.000406062	0.000220759		26.0796	0.000312799	0.000329835
26.268	0.961561	0.959164		28.8755	0.970909	0.969443		26.268	0.000508588	0.000472188		28.8755	0.000276449	0.00030127		26.268	0.965031	0.963957		26.0979	0.970504	0.976505		26.092	0.986103	0.987537		26.0939	0.973197	0.973215		26.268	0.000236857	0.000241259		26.0979	0.000235121	0.000306758		26.092	0.000404662	0.000219679		26.0939	0.000312444	0.000329935
26.2826	0.962174	0.95961		28.8935	0.970755	0.970342		26.2826	0.000508875	0.000471724		28.8935	0.000276424	0.000301617		26.2826	0.964359	0.962877		26.1123	0.970952	0.975597		26.1063	0.98573	0.986284		26.1083	0.973443	0.975617		26.2826	0.000236605	0.000241473		26.1123	0.000235173	0.000306759		26.1063	0.000403265	0.000218619		26.1083	0.000312089	0.000330033
26.2972	0.961548	0.960892		28.9115	0.970267	0.96934		26.2972	0.000509146	0.000471258		28.9115	0.0002764	0.000301954		26.2972	0.964024	0.964406		26.1267	0.972268	0.975589		26.1207	0.986647	0.986554		26.1227	0.973165	0.974914		26.2972	0.000236352	0.000241687		26.1267	0.000235244	0.000306754		26.1207	0.000401872	0.000217578		26.1227	0.000311733	0.000330129
26.3118	0.961249	0.95971		28.9295	0.97091	0.969795		26.3118	0.000509399	0.000470792		28.9295	0.000276377	0.000302281		26.3118	0.96341	0.965106		26.1411	0.971065	0.976968		26.1351	0.986638	0.98702		26.1371	0.97483	0.975566		26.3118	0.000236098	0.000241902		26.1411	0.000235334	0.000306743		26.1351	0.000400483	0.000216557		26.1371	0.000311377	0.000330222
26.3264	0.962134	0.95931		28.9474	0.97159	0.970683		26.3264	0.000509636	0.000470324		28.9474	0.000276355	0.000302596		26.3264	0.963106	0.964305		26.1554	0.97081	0.975624		26.1494	0.986512	0.986753		26.1514	0.973903	0.975444		26.3264	0.000235843	0.000242116		26.1554	0.000235442	0.000306726		26.1494	0.000399097	0.000215557		26.1514	0.000311019	0.000330313
26.341	0.961665	0.959091		28.9654	0.970752	0.97149		26.341	0.000509854	0.000469855		28.9654	0.000276333	0.0003029		26.341	0.964011	0.963966		26.1698	0.97237	0.974281		26.1638	0.986421	0.987346		26.1658	0.973404	0.974928		26.341	0.000235586	0.000242331		26.1698	0.000235568	0.000306704		26.1638	0.000397715	0.000214577		26.1658	0.000310659	0.000330401
26.3556	0.962298	0.95892		28.9834	0.969413	0.97116		26.3556	0.000510055	0.000469386		28.9834	0.00027631	0.000303192		26.3556	0.964094	0.964543		26.1842	0.970942	0.973987		26.1782	0.986625	0.98769		26.1802	0.974546	0.973676		26.3556	0.000235328	0.000242547		26.1842	0.000235711	0.000306674		26.1782	0.000396336	0.000213618		26.1802	0.000310298	0.000330488
26.3702	0.961538	0.96039		29.0013	0.969327	0.969772		26.3702	0.000510238	0.000468916		29.0013	0.000276286	0.000303471		26.3702	0.963403	0.96402		26.1986	0.97009	0.975683		26.1925	0.986813	0.987941		26.1945	0.974776	0.975383		26.3702	0.000235067	0.000242762		26.1986	0.000235871	0.000306638		26.1925	0.00039496	0.000212682		26.1945	0.000309934	0.000330573
26.3848	0.961871	0.960499		29.0193	0.970594	0.969604		26.3848	0.000510402	0.000468445		29.0193	0.00027626	0.000303738		26.3848	0.964344	0.964735		26.2129	0.972198	0.974727		26.2069	0.986882	0.987372		26.2089	0.974363	0.975516		26.3848	0.000234804	0.000242978		26.2129	0.000236048	0.000306595		26.2069	0.000393586	0.000211767		26.2089	0.000309567	0.000330656
26.3994	0.962327	0.959753		29.0373	0.97189	0.970463		26.3994	0.000510548	0.000467973		29.0373	0.000276232	0.000303993		26.3994	0.96267	0.963717		26.2273	0.972148	0.976366		26.2213	0.987539	0.98703		26.2233	0.975685	0.976565		26.3994	0.000234538	0.000243195		26.2273	0.000236242	0.000306545		26.2213	0.000392215	0.000210876		26.2233	0.000309196	0.000330737
26.414	0.962535	0.95977		29.0553	0.970466	0.971676		26.414	0.000510675	0.000467501		29.0553	0.000276201	0.000304234		26.414	0.96413	0.964579		26.2417	0.970595	0.974542		26.2356	0.988669	0.986917		26.2377	0.974237	0.974675		26.414	0.000234268	0.000243411		26.2417	0.000236451	0.000306488		26.2356	0.000390847	0.000210006		26.2377	0.000308822	0.000330817
26.4286	0.962548	0.96015		29.0732	0.970571	0.971104		26.4286	0.000510783	0.000467029		29.0732	0.000276167	0.000304462		26.4286	0.964907	0.965063		26.2561	0.972368	0.974244		26.25	0.987612	0.987556		26.252	0.97513	0.975312		26.4286	0.000233995	0.000243628		26.2561	0.000236677	0.000306422		26.25	0.000389481	0.000209161		26.252	0.000308444	0.000330896
26.4432	0.962315	0.960008		29.0912	0.971686	0.970067		26.4432	0.000510872	0.000466556		29.0912	0.000276128	0.000304676		26.4432	0.963569	0.964027		26.2704	0.970809	0.975923		26.2644	0.986432	0.988994		26.2664	0.973733	0.975184		26.4432	0.000233717	0.000243846		26.2704	0.000236917	0.000306349		26.2644	0.000388117	0.000208338		26.2664	0.000308062	0.000330974
26.4578	0.961087	0.959072		29.1092	0.970578	0.970118		26.4578	0.000510941	0.000466082		29.1092	0.000276084	0.000304876		26.4578	0.964676	0.964443		26.2848	0.972231	0.973646		26.2787	0.986242	0.988057		26.2808	0.973675	0.975452		26.4578	0.000233434	0.000244063		26.2848	0.000237172	0.000306268		26.2787	0.000386754	0.00020754		26.2808	0.000307675	0.00033105
26.4724	0.961052	0.960528		29.1272	0.969343	0.970201		26.4724	0.000510991	0.000465608		29.1272	0.000276036	0.000305061		26.4724	0.965414	0.964759		26.2992	0.971224	0.974485		26.2931	0.986332	0.987376		26.2951	0.972738	0.975437		26.4724	0.000233146	0.000244281		26.2992	0.000237442	0.000306178		26.2931	0.000385393	0.000206766		26.2951	0.000307284	0.000331126
26.487	0.961621	0.960729		29.1451	0.970186	0.97121		26.487	0.000511022	0.000465134		29.1451	0.000275982	0.000305231		26.487	0.964142	0.964036		26.3136	0.971008	0.97485		26.3075	0.987206	0.988164		26.3095	0.974969	0.976628		26.487	0.000232852	0.000244499		26.3136	0.000237726	0.000306079		26.3075	0.000384033	0.000206016		26.3095	0.000306887	0.000331201
26.5016	0.961181	0.959917		29.1631	0.97045	0.970882		26.5016	0.000511033	0.000464659		29.1631	0.000275921	0.000305387		26.5016	0.96429	0.964741		26.3279	0.97245	0.976011		26.3218	0.988298	0.987054		26.3239	0.974912	0.977688		26.5016	0.000232552	0.000244717		26.3279	0.000238024	0.000305971		26.3218	0.000382674	0.00020529		26.3239	0.000306485	0.000331275
26.5161	0.962529	0.95948		29.1811	0.970834	0.970053		26.5161	0.000511025	0.000464184		29.1811	0.000275855	0.000305526		26.5161	0.964281	0.965099		26.3423	0.971311	0.974838		26.3362	0.987591	0.987278		26.3382	0.973529	0.974489		26.5161	0.000232244	0.000244934		26.3423	0.000238335	0.000305854		26.3362	0.000381315	0.00020459		26.3382	0.000306078	0.000331348
26.5307	0.962787	0.960878		29.1991	0.971345	0.970543		26.5307	0.000510996	0.000463707		29.1991	0.000275781	0.00030565		26.5307	0.964826	0.965439		26.3567	0.972352	0.975054		26.3506	0.986846	0.98664		26.3526	0.975504	0.974804		26.5307	0.000231929	0.000245152		26.3567	0.000238658	0.000305726		26.3506	0.000379956	0.000203914		26.3526	0.000305665	0.000331421
26.5453	0.961737	0.96147		29.217	0.97041	0.971351		26.5453	0.000510948	0.000463231		29.217	0.0002757	0.000305758		26.5453	0.964797	0.965048		26.3711	0.971072	0.974467		26.3649	0.98741	0.987923		26.367	0.974994	0.976591		26.5453	0.000231606	0.00024537		26.3711	0.000238994	0.000305589		26.3649	0.000378597	0.000203264		26.367	0.000305247	0.000331494
26.5599	0.96123	0.961393		29.235	0.970128	0.971176		26.5599	0.000510881	0.000462753		29.235	0.000275612	0.000305849		26.5599	0.964352	0.963393		26.3854	0.970155	0.974423		26.3793	0.985992	0.988198		26.3814	0.973504	0.976823		26.5599	0.000231274	0.000245588		26.3854	0.000239342	0.000305441		26.3793	0.000377237	0.000202638		26.3814	0.000304822	0.000331566
26.5745	0.961894	0.959642		29.253	0.971008	0.970738		26.5745	0.000510793	0.000462274		29.253	0.000275515	0.000305923		26.5745	0.964976	0.963873		26.3998	0.969988	0.973232		26.3937	0.986698	0.987851		26.3957	0.974066	0.974305		26.5745	0.000230932	0.000245805		26.3998	0.000239702	0.000305283		26.3937	0.000375876	0.000202039		26.3957	0.000304391	0.000331638
26.5891	0.962241	0.959673		29.271	0.971529	0.970638		26.5891	0.000510686	0.000461795		29.271	0.000275411	0.000305981		26.5891	0.964639	0.965161		26.4142	0.970671	0.973774		26.408	0.988698	0.98878		26.4101	0.975395	0.975465		26.5891	0.00023058	0.000246022		26.4142	0.000240072	0.000305113		26.408	0.000374514	0.000201464		26.4101	0.000303954	0.00033171
26.6037	0.961506	0.959777		29.2889	0.971176	0.970077		26.6037	0.000510559	0.000461314		29.2889	0.000275297	0.000306021		26.6037	0.965026	0.964552		26.4286	0.970206	0.973828		26.4224	0.987204	0.985868		26.4245	0.975077	0.974303		26.6037	0.000230218	0.000246238		26.4286	0.000240453	0.000304932		26.4224	0.00037315	0.000200916		26.4245	0.000303511	0.000331782
26.6183	0.961685	0.959143		29.3069	0.970738	0.970047		26.6183	0.000510412	0.000460832		29.3069	0.000275175	0.000306045		26.6183	0.964955	0.963796		26.4429	0.970783	0.975538		26.4368	0.98783	0.98695		26.4388	0.972945	0.975452		26.6183	0.000229845	0.000246454		26.4429	0.000240844	0.000304739		26.4368	0.000371784	0.000200393		26.4388	0.000303062	0.000331854
26.6329	0.962742	0.959695		29.3249	0.970294	0.969614		26.6329	0.000510246	0.000460349		29.3249	0.000275043	0.000306052		26.6329	0.964571	0.963859		26.4573	0.970591	0.975336		26.4511	0.987751	0.989749		26.4532	0.973608	0.973794		26.6329	0.000229459	0.000246669		26.4573	0.000241245	0.000304533		26.4511	0.000370416	0.000199895		26.4532	0.000302606	0.000331926
26.6475	0.962854	0.960007		29.3428	0.971107	0.969712		26.6475	0.00051006	0.000459864		29.3428	0.000274901	0.000306042		26.6475	0.964376	0.964921		26.4717	0.97251	0.974817		26.4655	0.988045	0.988739		26.4676	0.974289	0.975108		26.6475	0.000229062	0.000246883		26.4717	0.000241654	0.000304315		26.4655	0.000369045	0.000199424		26.4676	0.000302144	0.000331999
26.6621	0.962539	0.960216		29.3608	0.971399	0.970074		26.6621	0.000509854	0.000459377		29.3608	0.000274749	0.000306015		26.6621	0.964346	0.965218		26.4861	0.972348	0.975532		26.4799	0.986863	0.989057		26.4819	0.975538	0.976505		26.6621	0.000228651	0.000247095		26.4861	0.000242072	0.000304084		26.4799	0.00036767	0.000198979		26.4819	0.000301676	0.000332071
26.6767	0.961373	0.960017		29.3788	0.970351	0.9699		26.6767	0.00050963	0.000458888		29.3788	0.000274587	0.000305971		26.6767	0.964322	0.965132		26.5004	0.971702	0.975774		26.4943	0.986197	0.989032		26.4963	0.975331	0.975574		26.6767	0.000228227	0.000247307		26.5004	0.000242498	0.00030384		26.4943	0.000366293	0.000198559		26.4963	0.000301201	0.000332144
26.6913	0.960815	0.959516		29.3968	0.971041	0.970705		26.6913	0.000509386	0.000458398		29.3968	0.000274414	0.000305912		26.6913	0.964378	0.96447		26.5148	0.971478	0.975644		26.5086	0.986097	0.987268		26.5107	0.974147	0.975642		26.6913	0.000227788	0.000247517		26.5148	0.000242931	0.000303582		26.5086	0.000364912	0.000198165		26.5107	0.00030072	0.000332217
26.7059	0.961573	0.960325		29.4147	0.970477	0.96953		26.7059	0.000509124	0.000457904		29.4147	0.00027423	0.000305837		26.7059	0.96488	0.96348		26.5292	0.970361	0.97612		26.523	0.986808	0.98791		26.5251	0.974355	0.976072		26.7059	0.000227335	0.000247725		26.5292	0.000243372	0.000303309		26.523	0.000363527	0.000197797		26.5251	0.000300233	0.00033229
26.7205	0.961404	0.960303		29.4327	0.97056	0.969217		26.7205	0.000508843	0.000457408		29.4327	0.000274035	0.000305746		26.7205	0.963941	0.96429		26.5436	0.971625	0.973876		26.5374	0.987361	0.988644		26.5394	0.974342	0.974282		26.7205	0.000226867	0.000247932		26.5436	0.000243819	0.000303023		26.5374	0.000362138	0.000197455		26.5394	0.000299739	0.000332364
26.7351	0.959976	0.959652		29.4507	0.970906	0.969575		26.7351	0.000508543	0.00045691		29.4507	0.000273829	0.000305641		26.7351	0.965532	0.965553		26.558	0.972106	0.973624		26.5517	0.988617	0.986476		26.5538	0.976878	0.975142		26.7351	0.000226383	0.000248136		26.558	0.000244271	0.000302721		26.5517	0.000360745	0.000197138		26.5538	0.00029924	0.000332439
26.7497	0.962156	0.959607		29.4687	0.970263	0.969121		26.7497	0.000508225	0.000456408		29.4687	0.000273611	0.000305521		26.7497	0.966801	0.965601		26.5723	0.970956	0.974709		26.5661	0.986116	0.988051		26.5682	0.976365	0.976063		26.7497	0.000225883	0.000248338		26.5723	0.00024473	0.000302404		26.5661	0.000359348	0.000196847		26.5682	0.000298733	0.000332513
26.7643	0.96282	0.958953		29.4866	0.970672	0.970629		26.7643	0.000507889	0.000455904		29.4866	0.000273382	0.000305388		26.7643	0.965733	0.964635		26.5867	0.971479	0.973762		26.5805	0.988621	0.987412		26.5825	0.975651	0.975101		26.7643	0.000225367	0.000248538		26.5867	0.000245193	0.000302072		26.5805	0.000357947	0.000196582		26.5825	0.000298221	0.000332589
26.7789	0.961786	0.960154		29.5046	0.97144	0.970971		26.7789	0.000507535	0.000455395		29.5046	0.00027314	0.000305241		26.7789	0.96796	0.964346		26.6011	0.972362	0.974586		26.5948	0.987441	0.986418		26.5969	0.97514	0.976437		26.7789	0.000224834	0.000248735		26.6011	0.00024566	0.000301723		26.5948	0.000356541	0.000196342		26.5969	0.000297703	0.000332665
26.7935	0.962225	0.959231		29.5226	0.971215	0.970169		26.7935	0.000507164	0.000454884		29.5226	0.000272887	0.000305082		26.7935	0.965157	0.964711		26.6155	0.970052	0.974045		26.6092	0.987443	0.988146		26.6113	0.974146	0.975884		26.7935	0.000224284	0.00024893		26.6155	0.000246131	0.000301359		26.6092	0.00035513	0.000196128		26.6113	0.000297179	0.000332742
26.8081	0.962797	0.960562		29.5406	0.972113	0.969401		26.8081	0.000506776	0.000454368		29.5406	0.000272621	0.000304911		26.8081	0.963833	0.964932		26.6298	0.970461	0.975669		26.6236	0.986669	0.987507		26.6257	0.974161	0.975639		26.8081	0.000223717	0.000249121		26.6298	0.000246606	0.000300977		26.6236	0.000353715	0.000195939		26.6257	0.000296649	0.000332819
26.8227	0.96261	0.961975		29.5585	0.970109	0.969849		26.8227	0.000506371	0.000453849		29.5585	0.000272344	0.00030473		26.8227	0.96461	0.964629		26.6442	0.97155	0.975872		26.6379	0.988442	0.987236		26.64	0.973145	0.976333		26.8227	0.000223132	0.00024931		26.6442	0.000247083	0.000300579		26.6379	0.000352294	0.000195775		26.64	0.000296113	0.000332897
26.8373	0.961099	0.959125		29.5765	0.971426	0.971303		26.8373	0.000505949	0.000453326		29.5765	0.000272054	0.000304538		26.8373	0.964397	0.965618		26.6586	0.971687	0.975631		26.6523	0.990048	0.988177		26.6544	0.974634	0.975469		26.8373	0.00022253	0.000249495		26.6586	0.000247562	0.000300163		26.6523	0.000350869	0.000195637		26.6544	0.000295572	0.000332976
26.8519	0.960846	0.960277		29.5945	0.971384	0.970742		26.8519	0.00050551	0.000452798		29.5945	0.000271752	0.000304337		26.8519	0.964291	0.963176		26.673	0.972043	0.97584		26.6667	0.987104	0.988178		26.6688	0.974586	0.97427		26.8519	0.00022191	0.000249677		26.673	0.000248042	0.00029973		26.6667	0.00034944	0.000195522		26.6688	0.000295024	0.000333056
26.8664	0.962539	0.958963		29.6124	0.970365	0.969197		26.8664	0.000505056	0.000452266		29.6124	0.000271439	0.000304128		26.8664	0.963665	0.964348		26.6873	0.972239	0.975269		26.681	0.986535	0.986089		26.6831	0.974364	0.975462		26.8664	0.000221272	0.000249855		26.6873	0.000248524	0.000299278		26.681	0.000348005	0.000195433		26.6831	0.000294472	0.000333137
26.881	0.962896	0.960599		29.6304	0.969367	0.967926		26.881	0.000504585	0.000451729		29.6304	0.000271113	0.000303911		26.881	0.965425	0.964966		26.7017	0.972408	0.973832		26.6954	0.986097	0.987693		26.6975	0.975567	0.975554		26.881	0.000220616	0.00025003		26.7017	0.000249006	0.000298808		26.6954	0.000346566	0.000195368		26.6975	0.000293914	0.000333219
26.8956	0.961376	0.960449		29.6484	0.970525	0.968527		26.8956	0.000504099	0.000451188		29.6484	0.000270775	0.000303689		26.8956	0.964686	0.963651		26.7161	0.97108	0.973866		26.7098	0.987026	0.98902		26.7119	0.975126	0.974522		26.8956	0.000219943	0.0002502		26.7161	0.000249487	0.00029832		26.7098	0.000345122	0.000195326		26.7119	0.00029335	0.000333302
26.9102	0.961709	0.960582		29.6664	0.9713	0.969477		26.9102	0.000503598	0.000450642		29.6664	0.000270425	0.00030346		26.9102	0.963254	0.964921		26.7305	0.970636	0.975493		26.7241	0.987317	0.986698		26.7262	0.974116	0.975786		26.9102	0.000219251	0.000250367		26.7305	0.000249967	0.000297813		26.7241	0.000343674	0.000195309		26.7262	0.000292781	0.000333386
26.9248	0.962311	0.960345		29.6843	0.971002	0.969266		26.9248	0.000503082	0.000450091		29.6843	0.000270064	0.000303227		26.9248	0.964755	0.964628		26.7448	0.971586	0.976309		26.7385	0.986828	0.990203		26.7406	0.973559	0.976439		26.9248	0.000218542	0.000250528		26.7448	0.000250446	0.000297286		26.7385	0.000342221	0.000195316		26.7406	0.000292208	0.000333472
26.9394	0.961951	0.960494		29.7023	0.971032	0.970069		26.9394	0.000502551	0.000449535		29.7023	0.000269691	0.000302991		26.9394	0.964798	0.964503		26.7592	0.971353	0.976852		26.7529	0.985306	0.987874		26.755	0.974402	0.974716		26.9394	0.000217815	0.000250686		26.7592	0.000250923	0.00029674		26.7529	0.000340764	0.000195346		26.755	0.000291629	0.000333559
26.954	0.962452	0.958761		29.7203	0.970493	0.969801		26.954	0.000502006	0.000448974		29.7203	0.000269308	0.000302752		26.954	0.966088	0.964115		26.7736	0.971605	0.975141		26.7672	0.987578	0.987752		26.7694	0.974694	0.975023		26.954	0.000217071	0.000250838		26.7736	0.000251397	0.000296174		26.7672	0.000339302	0.000195399		26.7694	0.000291046	0.000333647
26.9686	0.962067	0.959108		29.7383	0.971799	0.970511		26.9686	0.000501447	0.000448407		29.7383	0.000268914	0.000302512		26.9686	0.964937	0.964856		26.788	0.971534	0.974989		26.7816	0.986931	0.988083		26.7837	0.974016	0.974312		26.9686	0.00021631	0.000250985		26.788	0.000251867	0.000295587		26.7816	0.000337837	0.000195475		26.7837	0.000290458	0.000333737
26.9832	0.962122	0.9602		29.7562	0.971248	0.970351		26.9832	0.000500874	0.000447836		29.7562	0.000268509	0.000302271		26.9832	0.964872	0.963245		26.8023	0.972845	0.976114		26.796	0.987034	0.987708		26.7981	0.973536	0.973595		26.9832	0.000215532	0.000251127		26.8023	0.000252334	0.000294981		26.796	0.000336368	0.000195574		26.7981	0.000289866	0.000333829
26.9978	0.962395	0.959802		29.7742	0.971138	0.971535		26.9978	0.000500288	0.000447259		29.7742	0.000268095	0.00030203		26.9978	0.964378	0.964531		26.8167	0.973515	0.975423		26.8103	0.986923	0.988311		26.8125	0.973691	0.975844		26.9978	0.000214737	0.000251263		26.8167	0.000252795	0.000294354		26.8103	0.000334896	0.000195695		26.8125	0.000289269	0.000333924
27.0124	0.963003	0.960775		29.7922	0.970375	0.970593		27.0124	0.000499688	0.000446677		29.7922	0.000267672	0.000301791		27.0124	0.963976	0.964925		26.8311	0.970816	0.974431		26.8247	0.986592	0.987407		26.8268	0.974785	0.976187		27.0124	0.000213926	0.000251392		26.8311	0.000253252	0.000293705		26.8247	0.00033342	0.000195839		26.8268	0.000288669	0.00033402
27.027	0.963126	0.961767		29.8102	0.970792	0.971404		27.027	0.000499076	0.00044609		29.8102	0.00026724	0.000301555		27.027	0.963122	0.963675		26.8455	0.970798	0.975186		26.8391	0.987128	0.987599		26.8412	0.9747	0.975671		27.027	0.000213099	0.000251516		26.8455	0.000253702	0.000293036		26.8391	0.000331942	0.000196004		26.8412	0.000288065	0.000334119
27.0416	0.963923	0.960976		29.8281	0.972182	0.970349		27.0416	0.000498451	0.000445497		29.8281	0.0002668	0.000301321		27.0416	0.965209	0.964189		26.8598	0.970676	0.975317		26.8534	0.988452	0.987799		26.8556	0.973672	0.975807		27.0416	0.000212256	0.000251632		26.8598	0.000254146	0.000292345		26.8534	0.000330461	0.000196191		26.8556	0.000287457	0.00033422
27.0562	0.962424	0.960686		29.8461	0.971881	0.97105		27.0562	0.000497813	0.000444899		29.8461	0.000266352	0.000301093		27.0562	0.964737	0.965011		26.8742	0.969532	0.975516		26.8678	0.987721	0.989929		26.8699	0.974088	0.974994		27.0562	0.000211397	0.00025174		26.8742	0.000254582	0.000291632		26.8678	0.000328978	0.000196399		26.8699	0.000286846	0.000334324
27.0708	0.962637	0.96213		29.8641	0.970441	0.969409		27.0708	0.000497164	0.000444295		29.8641	0.000265898	0.00030087		27.0708	0.964234	0.964913		26.8886	0.970327	0.976112		26.8822	0.986269	0.98808		26.8843	0.974703	0.975281		27.0708	0.000210524	0.000251841		26.8886	0.00025501	0.000290898		26.8822	0.000327494	0.000196628		26.8843	0.000286232	0.000334431
27.0854	0.962533	0.962445		29.882	0.96997	0.968914		27.0854	0.000496502	0.000443686		29.882	0.000265437	0.000300653		27.0854	0.96576	0.964933		26.903	0.9707	0.97494		26.8966	0.987675	0.988359		26.8987	0.973674	0.974501		27.0854	0.000209636	0.000251934		26.903	0.000255429	0.000290141		26.8966	0.000326008	0.000196877		26.8987	0.000285615	0.00033454
27.1	0.961656	0.959679		29.9	0.968849	0.969702		27.1	0.00049583	0.000443072		29.9	0.000264972	0.000300444		27.1	0.9657	0.963559		26.9173	0.971307	0.975669		26.9109	0.987829	0.987837		26.9131	0.974574	0.975404		27.1	0.000208735	0.000252019		26.9173	0.00025584	0.000289362		26.9109	0.000324522	0.000197146		26.9131	0.000284996	0.000334652
27.1146	0.961612	0.960386		29.918	0.969896	0.969823		27.1146	0.000495146	0.000442453		29.918	0.000264502	0.000300243		27.1146	0.963058	0.965555		26.9317	0.970384	0.976168		26.9253	0.987567	0.986259		26.9274	0.976168	0.974579		27.1146	0.00020782	0.000252094		26.9317	0.00025624	0.000288561		26.9253	0.000323036	0.000197434		26.9274	0.000284375	0.000334767
27.1292	0.961937	0.959672		29.936	0.969534	0.969354		27.1292	0.000494451	0.000441828		29.936	0.000264029	0.000300052		27.1292	0.963726	0.964791		26.9461	0.970477	0.976473		26.9397	0.986236	0.98756		26.9418	0.974954	0.975813		27.1292	0.000206891	0.00025216		26.9461	0.00025663	0.000287737		26.9397	0.00032155	0.000197741		26.9418	0.000283751	0.000334885
27.1438	0.96188	0.959624		29.9539	0.970012	0.970794		27.1438	0.000493746	0.000441199		29.9539	0.000263553	0.000299871		27.1438	0.9645	0.964933		26.9605	0.971428	0.975293		26.954	0.98645	0.988941		26.9562	0.975291	0.977253		27.1438	0.00020595	0.000252216		26.9605	0.000257008	0.00028689		26.954	0.000320065	0.000198066		26.9562	0.000283126	0.000335006
27.1584	0.962737	0.960602		29.9719	0.971273	0.970617		27.1584	0.00049303	0.000440564		29.9719	0.000263076	0.000299702		27.1584	0.965874	0.964309		26.9748	0.970425	0.974202		26.9684	0.988137	0.987557		26.9705	0.974718	0.976425		27.1584	0.000204997	0.000252261		26.9748	0.000257375	0.00028602		26.9684	0.000318581	0.00019841		26.9705	0.000282499	0.00033513
27.173	0.961526	0.960768		29.9899	0.969737	0.970911		27.173	0.000492305	0.000439924		29.9899	0.000262598	0.000299545		27.173	0.965007	0.966311		26.9892	0.97126	0.976552		26.9828	0.98701	0.987616		26.9849	0.974711	0.976026		27.173	0.000204032	0.000252296		26.9892	0.000257729	0.000285128		26.9828	0.0003171	0.00019877		26.9849	0.000281871	0.000335258
27.1876	0.962927	0.960257		30.0079	0.970037	0.970694		27.1876	0.00049157	0.00043928		30.0079	0.000262121	0.000299401		27.1876	0.963756	0.964775		27.0036	0.970553	0.974199		26.9971	0.987121	0.987386		26.9993	0.975039	0.976461		27.1876	0.000203055	0.00025232		27.0036	0.00025807	0.000284212		26.9971	0.000315622	0.000199148		26.9993	0.000281241	0.000335388
27.2022	0.96234	0.960337		30.0258	0.969873	0.97265		27.2022	0.000490825	0.000438631		30.0258	0.000261645	0.000299271		27.2022	0.965116	0.96536		27.018	0.972035	0.974863		27.0115	0.988265	0.987299		27.0137	0.975068	0.975494		27.2022	0.000202067	0.000252333		27.018	0.000258397	0.000283273		27.0115	0.000314147	0.000199542		27.0137	0.000280611	0.00033552
27.2167	0.961883	0.960492		30.0438	0.971345	0.971773		27.2167	0.000490072	0.000437977		30.0438	0.000261171	0.000299156		27.2167	0.964115	0.966184		27.0323	0.972505	0.973593		27.0259	0.988544	0.98813		27.028	0.973515	0.97399		27.2167	0.000201069	0.000252334		27.0323	0.000258711	0.000282312		27.0259	0.000312677	0.000199951		27.028	0.000279979	0.000335656
27.2313	0.961839	0.960374		30.0618	0.971216	0.970169		27.2313	0.00048931	0.000437319		30.0618	0.000260701	0.000299055		27.2313	0.965372	0.964931		27.0467	0.971115	0.974138		27.0402	0.987394	0.987553		27.0424	0.97325	0.976065		27.2313	0.00020006	0.000252322		27.0467	0.000259009	0.000281327		27.0402	0.000311212	0.000200377		27.0424	0.000279347	0.000335795
27.2459	0.962628	0.960653		30.0798	0.970457	0.970818		27.2459	0.000488539	0.000436657		30.0798	0.000260235	0.000298971		27.2459	0.964762	0.965875		27.0611	0.971281	0.975993		27.0546	0.987813	0.985684		27.0568	0.9746	0.977218		27.2459	0.000199042	0.000252299		27.0611	0.000259293	0.000280319		27.0546	0.000309753	0.000200816		27.0568	0.000278714	0.000335936
27.2605	0.961635	0.959863		30.0977	0.970479	0.970998		27.2605	0.00048776	0.000435991		30.0977	0.000259775	0.000298904		27.2605	0.965461	0.964885		27.0755	0.971045	0.975278		27.069	0.988002	0.987277		27.0711	0.974675	0.97734		27.2605	0.000198014	0.000252262		27.0755	0.000259561	0.000279288		27.069	0.0003083	0.00020127		27.0711	0.000278081	0.000336081
27.2751	0.962086	0.960521		30.1157	0.970672	0.970381		27.2751	0.000486974	0.000435321		30.1157	0.000259321	0.000298853		27.2751	0.964347	0.965392		27.0898	0.971807	0.977349		27.0833	0.98736	0.988684		27.0855	0.97527	0.977698		27.2751	0.000196977	0.000252212		27.0898	0.000259813	0.000278234		27.0833	0.000306855	0.000201738		27.0855	0.000277448	0.000336227
27.2897	0.963026	0.961155		30.1337	0.970606	0.970494		27.2897	0.00048618	0.000434647		30.1337	0.000258875	0.00029882		27.2897	0.965366	0.96501		27.1042	0.972266	0.977777		27.0977	0.987528	0.988186		27.0999	0.976139	0.976561		27.2897	0.000195931	0.000252149		27.1042	0.000260049	0.000277157		27.0977	0.000305419	0.000202219		27.0999	0.000276814	0.000336377
27.3043	0.964056	0.961034		30.1517	0.969963	0.970878		27.3043	0.000485379	0.00043397		30.1517	0.000258437	0.000298805		27.3043	0.966617	0.964704		27.1186	0.971568	0.977437		27.1121	0.987914	0.98728		27.1142	0.97452	0.975766		27.3043	0.000194876	0.000252073		27.1186	0.000260268	0.000276057		27.1121	0.000303991	0.000202713		27.1142	0.000276181	0.000336529
27.3189	0.962533	0.960979		30.1696	0.968983	0.971996		27.3189	0.000484571	0.000433289		30.1696	0.00025801	0.000298808		27.3189	0.964909	0.965779		27.133	0.97175	0.975733		27.1264	0.987351	0.987286		27.1286	0.975156	0.976053		27.3189	0.000193814	0.000251982		27.133	0.000260471	0.000274934		27.1264	0.000302573	0.000203218		27.1286	0.000275547	0.000336683
27.3335	0.963452	0.960792		30.1876	0.970937	0.969887		27.3335	0.000483757	0.000432606		30.1876	0.000257593	0.00029883		27.3335	0.964378	0.964595		27.1473	0.969804	0.974152		27.1408	0.988638	0.987541		27.143	0.976957	0.975777		27.3335	0.000192744	0.000251877		27.1473	0.000260655	0.000273789		27.1408	0.000301166	0.000203736		27.143	0.000274914	0.000336839
27.3481	0.963666	0.960123		30.2056	0.970439	0.970234		27.3481	0.000482936	0.000431919		30.2056	0.000257189	0.000298871		27.3481	0.964605	0.967078		27.1617	0.971238	0.974636		27.1552	0.988452	0.9878		27.1574	0.97648	0.976448		27.3481	0.000191668	0.000251757		27.1617	0.000260823	0.000272621		27.1552	0.000299771	0.000204264		27.1574	0.000274281	0.000336998
27.3627	0.964342	0.960973		30.2235	0.970053	0.971103		27.3627	0.00048211	0.00043123		30.2235	0.000256798	0.000298931		27.3627	0.966229	0.964323		27.1761	0.972259	0.973696		27.1695	0.986384	0.988676		27.1717	0.973959	0.974893		27.3627	0.000190584	0.000251623		27.1761	0.000260972	0.000271431		27.1695	0.000298387	0.000204803		27.1717	0.000273648	0.000337158
27.3773	0.96056	0.962092		30.2415	0.970029	0.970697		27.3773	0.000481278	0.000430539		30.2415	0.000256422	0.00029901		27.3773	0.964835	0.966577		27.1905	0.972467	0.974714		27.1839	0.987333	0.98772		27.1861	0.973091	0.975574		27.3773	0.000189495	0.000251474		27.1905	0.000261104	0.000270219		27.1839	0.000297018	0.000205353		27.1861	0.000273015	0.00033732
27.3919	0.961275	0.959854		30.2595	0.970641	0.97005		27.3919	0.000480441	0.000429845		30.2595	0.000256061	0.000299108		27.3919	0.965231	0.964681		27.2049	0.970815	0.976698		27.1983	0.987262	0.986772		27.2005	0.975791	0.976918		27.3919	0.0001884	0.00025131		27.2049	0.000261217	0.000268985		27.1983	0.000295662	0.000205911		27.2005	0.000272382	0.000337484
27.4065	0.962217	0.960847		30.2775	0.970519	0.969999		27.4065	0.000479599	0.00042915		30.2775	0.000255717	0.000299225		27.4065	0.965212	0.964496		27.2192	0.971198	0.974655		27.2126	0.987825	0.987009		27.2148	0.975762	0.975409		27.4065	0.0001873	0.00025113		27.2192	0.000261312	0.000267729		27.2126	0.00029432	0.000206479		27.2148	0.000271749	0.00033765
27.4211	0.962259	0.961211		30.2954	0.969929	0.969735		27.4211	0.000478752	0.000428453		30.2954	0.000255392	0.000299361		27.4211	0.965157	0.964207		27.2336	0.970137	0.974638		27.227	0.986842	0.987511		27.2292	0.972996	0.975636		27.4211	0.000186195	0.000250935		27.2336	0.000261389	0.000266451		27.227	0.000292995	0.000207056		27.2292	0.000271117	0.000337817
27.4357	0.962029	0.960312		30.3134	0.969618	0.969323		27.4357	0.000477902	0.000427755		30.3134	0.000255086	0.000299517		27.4357	0.963982	0.964913		27.248	0.971268	0.974392		27.2414	0.987173	0.98777		27.2436	0.973328	0.976658		27.4357	0.000185087	0.000250724		27.248	0.000261447	0.000265152		27.2414	0.000291685	0.000207642		27.2436	0.000270484	0.000337985
27.4503	0.962389	0.959982		30.3314	0.969781	0.970052		27.4503	0.000477047	0.000427056		30.3314	0.0002548	0.000299691		27.4503	0.963417	0.964637		27.2624	0.971677	0.975836		27.2557	0.988124	0.986831		27.2579	0.973954	0.97491		27.4503	0.000183975	0.000250497		27.2624	0.000261487	0.000263832		27.2557	0.000290393	0.000208235		27.2579	0.000269851	0.000338154
27.4649	0.962403	0.959395		30.3494	0.970481	0.970178		27.4649	0.000476189	0.000426355		30.3494	0.000254536	0.000299884		27.4649	0.966188	0.966488		27.2767	0.972082	0.978684		27.2701	0.988247	0.98717		27.2723	0.974756	0.975885		27.4649	0.000182859	0.000250255		27.2767	0.000261508	0.00026249		27.2701	0.000289118	0.000208836		27.2723	0.000269218	0.000338324
27.4795	0.961349	0.960324		30.3673	0.970485	0.970624		27.4795	0.000475328	0.000425654		30.3673	0.000254295	0.000300096		27.4795	0.965325	0.966083		27.2911	0.970474	0.97567		27.2845	0.987285	0.98806		27.2867	0.974135	0.97583		27.4795	0.000181742	0.000249996		27.2911	0.000261511	0.000261128		27.2845	0.000287862	0.000209443		27.2867	0.000268585	0.000338494
27.4941	0.962023	0.959661		30.3853	0.971051	0.971606		27.4941	0.000474464	0.000424953		30.3853	0.000254078	0.000300326		27.4941	0.965835	0.965071		27.3055	0.970429	0.975263		27.2989	0.987233	0.987638		27.3011	0.974942	0.976316		27.4941	0.000180622	0.000249722		27.3055	0.000261495	0.000259745		27.2989	0.000286624	0.000210058		27.3011	0.000267951	0.000338666
27.5087	0.961778	0.961188		30.4033	0.970676	0.970746		27.5087	0.000473598	0.000424252		30.4033	0.000253886	0.000300575		27.5087	0.965091	0.964201		27.3199	0.971811	0.975591		27.3132	0.98697	0.988008		27.3154	0.974752	0.976789		27.5087	0.000179502	0.000249432		27.3199	0.00026146	0.000258342		27.3132	0.000285407	0.00021068		27.3154	0.000267316	0.000338837
27.5233	0.961216	0.960883		30.4213	0.969796	0.970065		27.5233	0.000472729	0.00042355		30.4213	0.00025372	0.000300842		27.5233	0.964	0.96418		27.3342	0.970117	0.97475		27.3276	0.988228	0.987803		27.3298	0.976596	0.974441		27.5233	0.00017838	0.000249125		27.3342	0.000261407	0.000256919		27.3276	0.000284209	0.000211307		27.3298	0.000266681	0.000339009
27.5379	0.961318	0.960454		30.4392	0.970922	0.970138		27.5379	0.000471858	0.000422849		30.4392	0.000253582	0.000301126		27.5379	0.964492	0.96295		27.3486	0.972238	0.975611		27.342	0.987794	0.987259		27.3442	0.974355	0.974655		27.5379	0.000177258	0.000248803		27.3486	0.000261335	0.000255476		27.342	0.000283033	0.000211941		27.3442	0.000266044	0.00033918
27.5525	0.960899	0.961028		30.4572	0.971474	0.96996		27.5525	0.000470986	0.000422148		30.4572	0.000253472	0.000301428		27.5525	0.963655	0.963076		27.363	0.971998	0.975662		27.3563	0.98856	0.98758		27.3585	0.973981	0.976886		27.5525	0.000176137	0.000248464		27.363	0.000261246	0.000254013		27.3563	0.000281878	0.00021258		27.3585	0.000265407	0.000339351
27.567	0.961443	0.960914		30.4752	0.970854	0.96997		27.567	0.000470113	0.000421447		30.4752	0.000253392	0.000301747		27.567	0.963461	0.96415		27.3774	0.971377	0.976173		27.3707	0.986506	0.98545		27.3729	0.974696	0.976792		27.567	0.000175016	0.00024811		27.3774	0.000261138	0.000252532		27.3707	0.000280745	0.000213225		27.3729	0.000264768	0.000339522
27.5816	0.962207	0.959965		30.4931	0.969968	0.96893		27.5816	0.000469239	0.000420748		30.4931	0.000253343	0.000302082		27.5816	0.963727	0.964901		27.3917	0.97196	0.975723		27.3851	0.988073	0.987579		27.3873	0.973528	0.976512		27.5816	0.000173897	0.00024774		27.3917	0.000261012	0.000251031		27.3851	0.000279635	0.000213874		27.3873	0.000264129	0.000339692
27.5962	0.962091	0.959396		30.5111	0.969977	0.968026		27.5962	0.000468365	0.00042005		30.5111	0.000253326	0.000302434		27.5962	0.965631	0.965502		27.4061	0.97144	0.974695		27.3994	0.986987	0.98635		27.4017	0.975447	0.976553		27.5962	0.00017278	0.000247355		27.4061	0.000260868	0.000249512		27.3994	0.000278548	0.00021453		27.4017	0.000263488	0.000339861
27.6108	0.96265	0.960855		30.5291	0.971555	0.968904		27.6108	0.00046749	0.000419352		30.5291	0.000253342	0.000302801		27.6108	0.965364	0.963516		27.4205	0.970316	0.973973		27.4138	0.987321	0.987132		27.416	0.975464	0.977365		27.6108	0.000171666	0.000246954		27.4205	0.000260706	0.000247975		27.4138	0.000277485	0.000215189		27.416	0.000262845	0.000340029
27.6254	0.961409	0.960293		30.5471	0.971558	0.970597		27.6254	0.000466615	0.000418657		30.5471	0.000253393	0.000303183		27.6254	0.963913	0.964705		27.4349	0.969651	0.975413		27.4282	0.987345	0.988842		27.4304	0.973428	0.976191		27.6254	0.000170555	0.000246537		27.4349	0.000260527	0.000246421		27.4282	0.000276446	0.000215854		27.4304	0.000262201	0.000340196
27.64	0.962076	0.960467		30.565	0.970467	0.971435		27.64	0.000465741	0.000417962		30.565	0.000253478	0.000303579		27.64	0.96313	0.963465		27.4492	0.970699	0.976575		27.4425	0.986508	0.987972		27.4448	0.97464	0.97549		27.64	0.000169448	0.000246106		27.4492	0.000260331	0.000244849		27.4425	0.000275431	0.000216524		27.4448	0.000261555	0.000340361
27.6546	0.962231	0.960942		30.583	0.970559	0.97168		27.6546	0.000464868	0.00041727		30.583	0.0002536	0.00030399		27.6546	0.963173	0.966208		27.4636	0.971642	0.975481		27.4569	0.986394	0.986556		27.4591	0.974858	0.975506		27.6546	0.000168346	0.000245659		27.4636	0.000260118	0.00024326		27.4569	0.000274442	0.000217197		27.4591	0.000260907	0.000340524
27.6692	0.961473	0.960392		30.601	0.968463	0.970723		27.6692	0.000463996	0.000416579		30.601	0.000253759	0.000304415		27.6692	0.964543	0.965547		27.478	0.972288	0.972635		27.4713	0.987444	0.986483		27.4735	0.973585	0.974362		27.6692	0.000167249	0.000245197		27.478	0.000259887	0.000241654		27.4713	0.000273479	0.000217876		27.4735	0.000260257	0.000340686
27.6838	0.962256	0.959239		30.619	0.968073	0.970536		27.6838	0.000463126	0.000415891		30.619	0.000253956	0.000304853		27.6838	0.964628	0.964564		27.4924	0.970856	0.973441		27.4856	0.986625	0.985137		27.4879	0.97428	0.975466		27.6838	0.000166158	0.000244721		27.4924	0.00025964	0.000240032		27.4856	0.000272541	0.000218559		27.4879	0.000259605	0.000340845
27.6984	0.962737	0.96006		30.6369	0.970055	0.970913		27.6984	0.000462257	0.000415205		30.6369	0.000254192	0.000305303		27.6984	0.964449	0.963478		27.5067	0.970862	0.975947		27.5	0.98683	0.987821		27.5022	0.974077	0.97612		27.6984	0.000165074	0.00024423		27.5067	0.000259377	0.000238395		27.5	0.000271629	0.000219246		27.5022	0.000258951	0.000341002
27.713	0.963054	0.960748		30.6549	0.970535	0.97192		27.713	0.000461391	0.000414522		30.6549	0.000254467	0.000305766		27.713	0.965437	0.963433		27.5211	0.970963	0.974178		27.5144	0.986998	0.98758		27.5166	0.974925	0.976722		27.713	0.000163997	0.000243725		27.5211	0.000259097	0.000236742		27.5144	0.000270744	0.000219938		27.5166	0.000258294	0.000341156
27.7276	0.96274	0.960756		30.6729	0.97089	0.972771		27.7276	0.000460527	0.000413841		30.6729	0.000254783	0.00030624		27.7276	0.965551	0.964059		27.5355	0.97187	0.974584		27.5287	0.986712	0.985523		27.531	0.975508	0.976144		27.7276	0.000162927	0.000243205		27.5355	0.000258802	0.000235074		27.5287	0.000269886	0.000220635		27.531	0.000257634	0.000341307
27.7422	0.96283	0.959135		30.6909	0.969246	0.971165		27.7422	0.000459666	0.000413162		30.6909	0.000255139	0.000306725		27.7422	0.965572	0.96564		27.5499	0.970378	0.974651		27.5431	0.986279	0.985543		27.5454	0.973085	0.973699		27.7422	0.000161866	0.000242672		27.5499	0.000258491	0.000233391		27.5431	0.000269054	0.000221336		27.5454	0.000256972	0.000341455
27.7568	0.962756	0.961335		30.7088	0.971247	0.970838		27.7568	0.000458809	0.000412487		30.7088	0.000255537	0.00030722		27.7568	0.965451	0.966128		27.5642	0.970908	0.976948		27.5575	0.9884	0.987594		27.5597	0.973553	0.976464		27.7568	0.000160815	0.000242125		27.5642	0.000258164	0.000231695		27.5575	0.00026825	0.000222042		27.5597	0.000256307	0.0003416
27.7714	0.962232	0.961041		30.7268	0.971484	0.970877		27.7714	0.000457955	0.000411815		30.7268	0.000255976	0.000307725		27.7714	0.963536	0.965047		27.5786	0.971736	0.976304		27.5718	0.987198	0.98571		27.5741	0.973581	0.976398		27.7714	0.000159773	0.000241564		27.5786	0.000257823	0.000229985		27.5718	0.000267473	0.000222752		27.5741	0.00025564	0.000341741
27.786	0.962837	0.960649		30.7448	0.971404	0.971095		27.786	0.000457104	0.000411146		30.7448	0.000256458	0.00030824		27.786	0.963666	0.964576		27.593	0.971	0.976145		27.5862	0.988397	0.986776		27.5885	0.973327	0.977621		27.786	0.000158743	0.00024099		27.593	0.000257466	0.000228262		27.5862	0.000266724	0.000223468		27.5885	0.000254969	0.000341878
27.8006	0.963704	0.959485		30.7627	0.97073	0.970644		27.8006	0.000456258	0.000410481		30.7627	0.000256983	0.000308763		27.8006	0.963781	0.964676		27.6074	0.971094	0.975626		27.6006	0.986341	0.986027		27.6028	0.974312	0.976595		27.8006	0.000157723	0.000240403		27.6074	0.000257095	0.000226527		27.6006	0.000266003	0.000224189		27.6028	0.000254295	0.000342011
27.8152	0.962908	0.960937		30.7807	0.971191	0.970594		27.8152	0.000455417	0.000409819		30.7807	0.00025755	0.000309293		27.8152	0.963877	0.965857		27.6217	0.970589	0.976101		27.6149	0.986605	0.987669		27.6172	0.975322	0.976621		27.8152	0.000156716	0.000239803		27.6217	0.000256709	0.000224779		27.6149	0.00026531	0.000224916		27.6172	0.000253617	0.000342139
27.8298	0.961991	0.961703		30.7987	0.972183	0.970317		27.8298	0.00045458	0.00040916		30.7987	0.000258161	0.000309831		27.8298	0.963967	0.964876		27.6361	0.972253	0.975231		27.6293	0.986213	0.985823		27.6316	0.976583	0.977422		27.8298	0.000155722	0.000239191		27.6361	0.00025631	0.000223021		27.6293	0.000264644	0.000225648		27.6316	0.000252937	0.000342263
27.8444	0.96309	0.960987		30.8167	0.971649	0.971601		27.8444	0.000453749	0.000408506		30.8167	0.000258814	0.000310376		27.8444	0.963299	0.964131		27.6505	0.97181	0.973085		27.6437	0.987274	0.987542		27.6459	0.975115	0.976715		27.8444	0.000154742	0.000238567		27.6505	0.000255896	0.000221251		27.6437	0.000264007	0.000226387		27.6459	0.000252252	0.000342381
27.859	0.963275	0.960635		30.8346	0.971626	0.971501		27.859	0.000452922	0.000407855		30.8346	0.000259511	0.000310926		27.859	0.963866	0.964338		27.6649	0.971426	0.973469		27.658	0.986744	0.987652		27.6603	0.975166	0.976142		27.859	0.000153776	0.000237931		27.6649	0.000255469	0.000219471		27.658	0.000263399	0.000227132		27.6603	0.000251564	0.000342494
27.8736	0.962434	0.96038		30.8526	0.970685	0.97072		27.8736	0.000452102	0.000407208		30.8526	0.000260251	0.000311482		27.8736	0.965305	0.965314		27.6792	0.971472	0.974719		27.6724	0.987003	0.986544		27.6747	0.975479	0.975846		27.8736	0.000152826	0.000237283		27.6792	0.000255029	0.000217681		27.6724	0.000262819	0.000227883		27.6747	0.000250873	0.000342601
27.8882	0.962718	0.959377		30.8706	0.970735	0.971948		27.8882	0.000451287	0.000406565		30.8706	0.000261033	0.000312043		27.8882	0.965519	0.964692		27.6936	0.970649	0.975375		27.6868	0.987607	0.987593		27.6891	0.975509	0.975379		27.8882	0.000151892	0.000236625		27.6936	0.000254575	0.000215882		27.6868	0.000262268	0.000228641		27.6891	0.000250178	0.000342702
27.9028	0.962035	0.960049		30.8886	0.969441	0.96844		27.9028	0.000450478	0.000405925		30.8886	0.000261859	0.000312608		27.9028	0.965457	0.964097		27.708	0.970667	0.97603		27.7011	0.98756	0.98806		27.7034	0.97565	0.976417		27.9028	0.000150975	0.000235955		27.708	0.000254109	0.000214074		27.7011	0.000261745	0.000229407		27.7034	0.000249478	0.000342796
27.9174	0.962305	0.960488		30.9065	0.971583	0.97109		27.9174	0.000449676	0.000405291		30.9065	0.000262727	0.000313177		27.9174	0.965749	0.964501		27.7224	0.971197	0.975475		27.7155	0.986565	0.989338		27.7178	0.974394	0.976947		27.9174	0.000150076	0.000235276		27.7224	0.00025363	0.000212258		27.7155	0.000261251	0.00023018		27.7178	0.000248776	0.000342884
27.9319	0.961052	0.961236		30.9245	0.972012	0.97187		27.9319	0.000448881	0.00040466		30.9245	0.000263637	0.000313749		27.9319	0.965059	0.964789		27.7367	0.971729	0.974567		27.7299	0.985618	0.988589		27.7322	0.973669	0.976283		27.9319	0.000149195	0.000234586		27.7367	0.000253139	0.000210434		27.7299	0.000260786	0.00023096		27.7322	0.000248069	0.000342965
27.9465	0.96204	0.960459		30.9425	0.970678	0.971404		27.9465	0.000448092	0.000404034		30.9425	0.00026459	0.000314324		27.9465	0.964594	0.964481		27.7511	0.971687	0.974474		27.7443	0.986488	0.988217		27.7465	0.974772	0.976091		27.9465	0.000148334	0.000233887		27.7511	0.000252635	0.000208603		27.7443	0.00026035	0.000231749		27.7465	0.000247358	0.000343038
27.9611	0.964138	0.960764		30.9605	0.971951	0.970414		27.9611	0.00044731	0.000403412		30.9605	0.000265583	0.0003149		27.9611	0.964818	0.964449		27.7655	0.971699	0.974193		27.7586	0.986372	0.989327		27.7609	0.975391	0.976005		27.9611	0.000147493	0.000233178		27.7655	0.000252119	0.000206766		27.7586	0.000259943	0.000232547		27.7609	0.000246644	0.000343104
27.9757	0.964009	0.960701		30.9784	0.971195	0.972386		27.9757	0.000446536	0.000402794		30.9784	0.000266618	0.000315478		27.9757	0.965038	0.965109		27.7799	0.973361	0.974633		27.773	0.986054	0.987071		27.7753	0.975018	0.975967		27.9757	0.000146673	0.000232461		27.7799	0.000251592	0.000204922		27.773	0.000259565	0.000233353		27.7753	0.000245926	0.000343163
27.9903	0.962398	0.96087		30.9964	0.970412	0.970901		27.9903	0.000445768	0.000402181		30.9964	0.000267693	0.000316058		27.9903	0.965104	0.965071		27.7942	0.972354	0.975371		27.7874	0.986741	0.986651		27.7897	0.974958	0.975869		27.9903	0.000145874	0.000231736		27.7942	0.000251052	0.000203073		27.7874	0.000259217	0.000234168		27.7897	0.000245204	0.000343213
28.0049	0.96151	0.960253		31.0144	0.97137	0.970515		28.0049	0.000445009	0.000401573		31.0144	0.000268808	0.000316638		28.0049	0.964953	0.963928		27.8086	0.970231	0.975019		27.8017	0.987646	0.98628		27.804	0.974803	0.975522		28.0049	0.000145097	0.000231003		27.8086	0.000250502	0.00020122		27.8017	0.000258897	0.000234993		27.804	0.000244479	0.000343255
28.0195	0.963355	0.959983		31.0324	0.972165	0.971609		28.0195	0.000444257	0.00040097		31.0324	0.000269961	0.000317218		28.0195	0.964781	0.964372		27.823	0.970319	0.974371		27.8161	0.988121	0.986982		27.8184	0.975537	0.975602		28.0195	0.000144343	0.000230264		27.823	0.000249939	0.000199362		27.8161	0.000258607	0.000235827		27.8184	0.00024375	0.000343289
28.0341	0.963949	0.960105		31.0503	0.971008	0.970108		28.0341	0.000443513	0.000400372		31.0503	0.000271153	0.000317797		28.0341	0.964957	0.964729		27.8374	0.971515	0.974303		27.8305	0.988576	0.985935		27.8328	0.976101	0.975745		28.0341	0.000143613	0.000229517		27.8374	0.000249366	0.0001975		27.8305	0.000258346	0.000236671		27.8328	0.000243018	0.000343314
28.0487	0.963181	0.960638		31.0683	0.970723	0.970903		28.0487	0.000442778	0.000399778		31.0683	0.000272381	0.000318376		28.0487	0.963742	0.965459		27.8518	0.972358	0.974888		27.8448	0.989147	0.989437		27.8471	0.976192	0.975921		28.0487	0.000142907	0.000228765		27.8518	0.000248781	0.000195636		27.8448	0.000258115	0.000237525		27.8471	0.000242283	0.00034333
28.0633	0.962654	0.960149		31.0863	0.97097	0.970272		28.0633	0.00044205	0.00039919		31.0863	0.000273646	0.000318954		28.0633	0.965095	0.964411		27.8661	0.972066	0.974907		27.8592	0.990089	0.986886		27.8615	0.975884	0.976496		28.0633	0.000142225	0.000228008		27.8661	0.000248186	0.000193769		27.8592	0.000257913	0.00023839		27.8615	0.000241545	0.000343337
28.0779	0.962704	0.96122		31.1042	0.972108	0.97147		28.0779	0.000441331	0.000398607		31.1042	0.000274945	0.000319531		28.0779	0.964264	0.964429		27.8805	0.972073	0.975196		27.8736	0.988311	0.987932		27.8759	0.97377	0.975873		28.0779	0.000141569	0.000227245		27.8805	0.00024758	0.000191901		27.8736	0.00025774	0.000239266		27.8759	0.000240804	0.000343335
28.0925	0.962733	0.960597		31.1222	0.971608	0.971622		28.0925	0.00044062	0.000398029		31.1222	0.000276279	0.000320105		28.0925	0.963769	0.965323		27.8949	0.97156	0.974176		27.8879	0.986614	0.988324		27.8902	0.973045	0.974753		28.0925	0.000140939	0.000226479		27.8949	0.000246963	0.000190031		27.8879	0.000257597	0.000240154		27.8902	0.00024006	0.000343323
28.1071	0.962473	0.960475		31.1402	0.970933	0.972332		28.1071	0.000439918	0.000397457		31.1402	0.000277645	0.000320677		28.1071	0.964497	0.964583		27.9093	0.971025	0.973211		27.9023	0.987998	0.987616		27.9046	0.974907	0.975891		28.1071	0.000140336	0.00022571		27.9093	0.000246335	0.000188161		27.9023	0.000257482	0.000241052		27.9046	0.000239314	0.000343301
28.1217	0.96247	0.959741		31.1582	0.972112	0.972554		28.1217	0.000439225	0.000396891		31.1582	0.000279043	0.000321247		28.1217	0.963919	0.96515		27.9236	0.97233	0.974963		27.9167	0.985964	0.986831		27.919	0.976922	0.975273		28.1217	0.000139759	0.000224937		27.9236	0.000245697	0.000186292		27.9167	0.000257398	0.000241962		27.919	0.000238565	0.00034327
28.1363	0.962443	0.959885		31.1761	0.971748	0.97155		28.1363	0.00043854	0.00039633		31.1761	0.000280471	0.000321813		28.1363	0.96409	0.964022		27.938	0.972161	0.974661		27.931	0.986917	0.987149		27.9334	0.975538	0.975764		28.1363	0.00013921	0.000224162		27.938	0.000245049	0.000184424		27.931	0.000257342	0.000242884		27.9334	0.000237815	0.000343228
28.1509	0.961291	0.960314		31.1941	0.97099	0.969846		28.1509	0.000437864	0.000395775		31.1941	0.000281928	0.000322376		28.1509	0.963654	0.964082		27.9524	0.970538	0.975975		27.9454	0.987264	0.987447		27.9477	0.974463	0.976832		28.1509	0.000138689	0.000223386		27.9524	0.00024439	0.000182557		27.9454	0.000257315	0.000243819		27.9477	0.000237062	0.000343176
28.1655	0.961936	0.960482		31.2121	0.970908	0.969328		28.1655	0.000437196	0.000395226		31.2121	0.000283412	0.000322936		28.1655	0.963432	0.96412		27.9668	0.972406	0.974991		27.9598	0.987665	0.987794		27.9621	0.974063	0.976234		28.1655	0.000138196	0.000222609		27.9668	0.000243722	0.000180694		27.9598	0.000257318	0.000244765		27.9621	0.000236307	0.000343113
28.1801	0.962237	0.960364		31.2301	0.970561	0.97022		28.1801	0.000436538	0.000394683		31.2301	0.000284923	0.000323491		28.1801	0.965226	0.963948		27.9811	0.972041	0.973471		27.9741	0.987583	0.98791		27.9765	0.97499	0.975072		28.1801	0.000137732	0.000221832		27.9811	0.000243044	0.000178833		27.9741	0.000257349	0.000245724		27.9765	0.00023555	0.000343039
28.1947	0.961851	0.961475		31.248	0.971879	0.970307		28.1947	0.000435888	0.000394147		31.248	0.000286458	0.000324042		28.1947	0.965522	0.963606		27.9955	0.971606	0.975713		27.9885	0.985692	0.987491		27.9908	0.974495	0.978037		28.1947	0.000137297	0.000221055		27.9955	0.000242356	0.000176976		27.9885	0.00025741	0.000246696		27.9908	0.000234791	0.000342954
28.2093	0.961913	0.962507		31.266	0.97188	0.970334		28.2093	0.000435248	0.000393616		31.266	0.000288016	0.000324588		28.2093	0.965268	0.964676		28.0099	0.971806	0.977349		28.0029	0.986847	0.987431		28.0052	0.976886	0.975816		28.2093	0.000136892	0.000220279		28.0099	0.000241659	0.000175125		28.0029	0.000257498	0.000247681		28.0052	0.000234031	0.000342858
28.2239	0.961886	0.960104		31.284	0.97151	0.971462		28.2239	0.000434616	0.000393093		31.284	0.000289596	0.000325129		28.2239	0.965911	0.964865		28.0243	0.972308	0.976656		28.0172	0.989052	0.987652		28.0196	0.974219	0.976396		28.2239	0.000136516	0.000219504		28.0243	0.000240952	0.000173278		28.0172	0.000257615	0.000248679		28.0196	0.000233269	0.00034275
28.2385	0.962548	0.961065		31.302	0.970783	0.970606		28.2385	0.000433993	0.000392576		31.302	0.000291195	0.000325664		28.2385	0.966973	0.964766		28.0386	0.970549	0.975962		28.0316	0.987729	0.987654		28.034	0.976253	0.977024		28.2385	0.000136171	0.000218732		28.0386	0.000240236	0.000171438		28.0316	0.000257761	0.000249691		28.034	0.000232506	0.00034263
28.2531	0.963315	0.960912		31.3199	0.971227	0.97092		28.2531	0.000433379	0.000392066		31.3199	0.000292814	0.000326194		28.2531	0.964172	0.963969		28.053	0.970903	0.976279		28.046	0.98751	0.988131		28.0483	0.974748	0.977434		28.2531	0.000135856	0.000217963		28.053	0.000239511	0.000169605		28.046	0.000257934	0.000250716		28.0483	0.000231741	0.000342497
28.2677	0.963536	0.960875		31.3379	0.971436	0.970921		28.2677	0.000432774	0.000391563		31.3379	0.000294449	0.000326717		28.2677	0.965873	0.963844		28.0674	0.972593	0.97556		28.0603	0.988722	0.988078		28.0627	0.97538	0.976182		28.2677	0.000135571	0.000217197		28.0674	0.000238777	0.000167779		28.0603	0.000258135	0.000251754		28.0627	0.000230976	0.000342352
28.2822	0.963749	0.960184		31.3559	0.970557	0.97194		28.2822	0.000432178	0.000391068		31.3559	0.0002961	0.000327234		28.2822	0.967188	0.96442		28.0818	0.970804	0.975287		28.0747	0.989622	0.988086		28.0771	0.976097	0.975677		28.2822	0.000135317	0.000216436		28.0818	0.000238034	0.000165961		28.0747	0.000258364	0.000252807		28.0771	0.000230209	0.000342195
28.2968	0.962337	0.961394		31.3738	0.970541	0.970481		28.2968	0.00043159	0.00039058		31.3738	0.000297765	0.000327744		28.2968	0.964114	0.965092		28.0961	0.970515	0.975855		28.0891	0.989264	0.988212		28.0914	0.974106	0.976083		28.2968	0.000135093	0.000215679		28.0961	0.000237283	0.000164153		28.0891	0.000258619	0.000253873		28.0914	0.000229441	0.000342024
28.3114	0.963256	0.960791		31.3918	0.970221	0.969557		28.3114	0.000431011	0.0003901		31.3918	0.000299443	0.000328247		28.3114	0.965495	0.964943		28.1105	0.969457	0.974465		28.1034	0.98909	0.987588		28.1058	0.974355	0.976436		28.3114	0.000134901	0.000214929		28.1105	0.000236523	0.000162354		28.1034	0.000258902	0.000254953		28.1058	0.000228672	0.00034184
28.326	0.962423	0.960691		31.4098	0.968938	0.970392		28.326	0.000430441	0.000389627		31.4098	0.000301131	0.000328743		28.326	0.9649	0.965376		28.1249	0.969224	0.974247		28.1178	0.988991	0.987463		28.1202	0.975001	0.976786		28.326	0.00013474	0.000214184		28.1249	0.000235755	0.000160566		28.1178	0.000259212	0.000256047		28.1202	0.000227902	0.000341642
28.3406	0.963832	0.960504		31.4278	0.9706	0.96999		28.3406	0.000429879	0.000389164		31.4278	0.00030283	0.000329231		28.3406	0.965537	0.966607		28.1393	0.972741	0.974257		28.1322	0.988162	0.987635		28.1345	0.975519	0.976558		28.3406	0.000134609	0.000213447		28.1393	0.000234979	0.000158788		28.1322	0.000259548	0.000257156		28.1345	0.00022713	0.00034143
28.3552	0.962289	0.959333		31.4457	0.97174	0.970361		28.3552	0.000429325	0.000388708		31.4457	0.000304537	0.000329711		28.3552	0.965631	0.964059		28.1536	0.970897	0.975233		28.1466	0.988177	0.987799		28.1489	0.974834	0.975996		28.3552	0.00013451	0.000212717		28.1536	0.000234194	0.000157023		28.1466	0.000259911	0.000258278		28.1489	0.000226358	0.000341204
28.3698	0.962917	0.961229		31.4637	0.971653	0.971653		28.3698	0.00042878	0.000388261		31.4637	0.000306251	0.000330182		28.3698	0.965329	0.964183		28.168	0.973211	0.97549		28.1609	0.987797	0.987505		28.1633	0.975133	0.976067		28.3698	0.000134442	0.000211996		28.168	0.000233402	0.000155269		28.1609	0.000260299	0.000259414		28.1633	0.000225586	0.000340963
28.3844	0.961841	0.961912		31.4817	0.970568	0.971783		28.3844	0.000428242	0.000387823		31.4817	0.00030797	0.000330645		28.3844	0.965547	0.964149		28.1824	0.97192	0.974476		28.1753	0.987487	0.986991		28.1777	0.975381	0.975979		28.3844	0.000134405	0.000211283		28.1824	0.000232602	0.000153529		28.1753	0.000260712	0.000260565		28.1777	0.000224812	0.000340708
28.399	0.963649	0.959922		31.4997	0.971211	0.970194		28.399	0.000427713	0.000387394		31.4997	0.000309694	0.0003311		28.399	0.965859	0.964011		28.1968	0.97234	0.974811		28.1897	0.987694	0.986931		28.192	0.976483	0.976039		28.399	0.000134399	0.00021058		28.1968	0.000231794	0.000151802		28.1897	0.000261151	0.000261729		28.192	0.000224037	0.000340437
28.4136	0.963237	0.961574		31.5176	0.971774	0.970317		28.4136	0.000427191	0.000386974		31.5176	0.000311421	0.000331545		28.4136	0.964428	0.965419		28.2111	0.971162	0.975734		28.204	0.988067	0.988126		28.2064	0.974075	0.977818		28.4136	0.000134425	0.000209888		28.2111	0.000230979	0.00015009		28.204	0.000261614	0.000262907		28.2064	0.000223262	0.000340151
28.4282	0.964616	0.959603		31.5356	0.971256	0.971269		28.4282	0.000426677	0.000386564		31.5356	0.000313149	0.000331981		28.4282	0.96411	0.963736		28.2255	0.969689	0.974541		28.2184	0.989494	0.987255		28.2208	0.97561	0.974976		28.4282	0.00013448	0.000209206		28.2255	0.000230156	0.000148392		28.2184	0.000262102	0.000264098		28.2208	0.000222485	0.00033985
28.4428	0.961656	0.959362		31.5536	0.970535	0.970943		28.4428	0.000426171	0.000386163		31.5536	0.000314878	0.000332408		28.4428	0.964574	0.962041		28.2399	0.969939	0.976565		28.2328	0.988946	0.986979		28.2351	0.973417	0.97663		28.4428	0.000134567	0.000208536		28.2399	0.000229326	0.00014671		28.2328	0.000262614	0.000265303		28.2351	0.000221708	0.000339532
28.4574	0.961952	0.961886		31.5716	0.970586	0.971386		28.4574	0.000425671	0.000385772		31.5716	0.000316605	0.000332824		28.4574	0.964578	0.964895		28.2543	0.972153	0.977298		28.2471	0.987478	0.987132		28.2495	0.974679	0.977667		28.4574	0.000134684	0.000207878		28.2543	0.000228488	0.000145043		28.2471	0.00026315	0.000266522		28.2495	0.00022093	0.000339199
28.472	0.961863	0.961469		31.5895	0.97136	0.971276		28.472	0.000425179	0.000385391		31.5895	0.000318331	0.00033323		28.472	0.964302	0.964024		28.2686	0.973316	0.974986		28.2615	0.988236	0.987806		28.2639	0.975108	0.975861		28.472	0.000134831	0.000207233		28.2686	0.000227643	0.000143393		28.2615	0.000263709	0.000267753		28.2639	0.000220152	0.000338849
28.4866	0.964225	0.962314		31.6075	0.971333	0.970499		28.4866	0.000424694	0.00038502		31.6075	0.000320052	0.000333626		28.4866	0.962905	0.963097		28.283	0.971982	0.975774		28.2759	0.987411	0.987583		28.2782	0.975412	0.976307		28.4866	0.000135008	0.000206602		28.283	0.00022679	0.00014176		28.2759	0.000264291	0.000268997		28.2782	0.000219372	0.000338483
28.5012	0.963871	0.961802		31.6255	0.971098	0.970391		28.5012	0.000424216	0.000384659		31.6255	0.000321769	0.000334012		28.5012	0.966013	0.963797		28.2974	0.971451	0.975858		28.2902	0.988519	0.986458		28.2926	0.976883	0.97857		28.5012	0.000135215	0.000205984		28.2974	0.000225931	0.000140144		28.2902	0.000264895	0.000270253		28.2926	0.000218592	0.000338101
28.5158	0.962702	0.959833		31.6435	0.971339	0.970841		28.5158	0.000423744	0.000384309		31.6435	0.000323479	0.000334386		28.5158	0.965717	0.965331		28.3118	0.971704	0.9747		28.3046	0.987409	0.986829		28.307	0.975602	0.975973		28.5158	0.00013545	0.000205381		28.3118	0.000225064	0.000138546		28.3046	0.000265522	0.000271522		28.307	0.000217811	0.000337701
28.5304	0.962934	0.959808		31.6614	0.971314	0.971774		28.5304	0.000423278	0.000383969		31.6614	0.000325183	0.000334749		28.5304	0.964968	0.96394		28.3261	0.971163	0.976604		28.319	0.987437	0.988011		28.3214	0.977042	0.976201		28.5304	0.000135715	0.000204793		28.3261	0.00022419	0.000136966		28.319	0.000266171	0.000272802		28.3214	0.000217028	0.000337285
28.545	0.963094	0.960576		31.6794	0.971001	0.970961		28.545	0.000422819	0.000383641		31.6794	0.000326878	0.000335101		28.545	0.964831	0.964468		28.3405	0.97104	0.975289		28.3333	0.987989	0.988305		28.3357	0.974992	0.976712		28.545	0.000136007	0.00020422		28.3405	0.000223309	0.000135405		28.3333	0.000266842	0.000274094		28.3357	0.000216245	0.000336851
28.5596	0.962028	0.961213		31.6974	0.971546	0.969684		28.5596	0.000422365	0.000383323		31.6974	0.000328563	0.00033544		28.5596	0.965346	0.964001		28.3549	0.972153	0.974908		28.3477	0.987401	0.989039		28.3501	0.974244	0.977038		28.5596	0.000136328	0.000203664		28.3549	0.000222421	0.000133862		28.3477	0.000267533	0.000275397		28.3501	0.000215461	0.0003364
28.5742	0.963762	0.959856		31.7153	0.971524	0.97034		28.5742	0.000421917	0.000383016		31.7153	0.000330238	0.000335768		28.5742	0.966397	0.963672		28.3693	0.972421	0.974432		28.3621	0.987403	0.988247		28.3645	0.975254	0.975316		28.5742	0.000136676	0.000203124		28.3693	0.000221526	0.00013234		28.3621	0.000268246	0.00027671		28.3645	0.000214676	0.000335932
28.5888	0.963561	0.958623		31.7333	0.971127	0.971519		28.5888	0.000421474	0.000382721		31.7333	0.000331901	0.000336084		28.5888	0.963431	0.964244		28.3836	0.972168	0.975309		28.3764	0.988319	0.987479		28.3788	0.975519	0.976713		28.5888	0.00013705	0.000202601		28.3836	0.000220624	0.000130836		28.3764	0.000268979	0.000278034		28.3788	0.00021389	0.000335447
28.6034	0.962904	0.959913		31.7513	0.97188	0.971247		28.6034	0.000421036	0.000382437		31.7513	0.000333551	0.000336388		28.6034	0.964563	0.965873		28.398	0.974027	0.975334		28.3908	0.988147	0.988966		28.3932	0.974471	0.976971		28.6034	0.000137451	0.000202095		28.398	0.000219715	0.000129352		28.3908	0.000269733	0.000279368		28.3932	0.000213103	0.000334944
28.618	0.963226	0.959919		31.7693	0.972461	0.9702		28.618	0.000420604	0.000382164		31.7693	0.000335188	0.000336679		28.618	0.964273	0.966533		28.4124	0.971704	0.975878		28.4052	0.988516	0.988986		28.4076	0.975547	0.976559		28.618	0.000137877	0.000201607		28.4124	0.000218799	0.000127889		28.4052	0.000270506	0.00028071		28.4076	0.000212315	0.000334424
28.6325	0.962046	0.961391		31.7872	0.9725	0.97035		28.6325	0.000420176	0.000381903		31.7872	0.000336811	0.000336957		28.6325	0.965387	0.966272		28.4268	0.971389	0.975653		28.4195	0.988063	0.987783		28.422	0.974113	0.974562		28.6325	0.000138328	0.000201137		28.4268	0.000217877	0.000126445		28.4195	0.000271299	0.000282062		28.422	0.000211525	0.000333886
28.6471	0.962801	0.9623		31.8052	0.971806	0.970522		28.6471	0.000419753	0.000381655		31.8052	0.000338418	0.000337222		28.6471	0.964936	0.965285		28.4412	0.970891	0.975924		28.4339	0.988158	0.987869		28.4363	0.974991	0.976879		28.6471	0.000138803	0.000200686		28.4412	0.000216947	0.000125022		28.4339	0.00027211	0.000283422		28.4363	0.000210734	0.00033333
28.6617	0.963054	0.959694		31.8232	0.970658	0.970343		28.6617	0.000419334	0.000381417		31.8232	0.000340009	0.000337475		28.6617	0.964308	0.965525		28.4555	0.971694	0.975361		28.4483	0.989099	0.985995		28.4507	0.975201	0.97584		28.6617	0.000139302	0.000200253		28.4555	0.00021601	0.000123619		28.4483	0.000272941	0.000284789		28.4507	0.000209942	0.000332757
28.6763	0.963005	0.960259		31.8412	0.970104	0.970741		28.6763	0.000418919	0.000381193		31.8412	0.000341583	0.000337714		28.6763	0.965	0.964228		28.4699	0.972137	0.975827		28.4626	0.986341	0.987918		28.4651	0.975481	0.976021		28.6763	0.000139823	0.000199839		28.4699	0.000215066	0.000122236		28.4626	0.00027379	0.000286164		28.4651	0.000209148	0.000332167
28.6909	0.963986	0.960591		31.8591	0.970297	0.971575		28.6909	0.000418508	0.00038098		31.8591	0.000343139	0.000337939		28.6909	0.964862	0.965255		28.4843	0.972249	0.976101		28.477	0.987973	0.987163		28.4794	0.974852	0.976318		28.6909	0.000140365	0.000199444		28.4843	0.000214116	0.000120875		28.477	0.000274656	0.000287545		28.4794	0.000208353	0.000331559
28.7055	0.963138	0.961619		31.8771	0.972371	0.972517		28.7055	0.000418101	0.00038078		31.8771	0.000344678	0.000338152		28.7055	0.965431	0.965356		28.4987	0.971028	0.974581		28.4914	0.986523	0.988952		28.4938	0.975844	0.975551		28.7055	0.000140929	0.000199068		28.4987	0.000213158	0.000119533		28.4914	0.000275541	0.000288932		28.4938	0.000207556	0.000330933
28.7201	0.963666	0.960787		31.8951	0.971823	0.971378		28.7201	0.000417697	0.000380592		31.8951	0.000346197	0.00033835		28.7201	0.964789	0.966218		28.513	0.971775	0.976609		28.5057	0.988811	0.987091		28.5082	0.975161	0.976312		28.7201	0.000141513	0.000198712		28.513	0.000212194	0.000118213		28.5057	0.000276442	0.000290324		28.5082	0.000206758	0.000330291
28.7347	0.96327	0.960638		31.9131	0.971282	0.970529		28.7347	0.000417296	0.000380417		31.9131	0.000347697	0.000338536		28.7347	0.965283	0.96604		28.5274	0.973215	0.976408		28.5201	0.987067	0.989071		28.5225	0.974025	0.976143		28.7347	0.000142116	0.000198376		28.5274	0.000211223	0.000116912		28.5201	0.00027736	0.000291721		28.5225	0.000205958	0.000329631
28.7493	0.962612	0.961886		31.931	0.971206	0.97156		28.7493	0.000416898	0.000380255		31.931	0.000349176	0.000338707		28.7493	0.96539	0.963675		28.5418	0.972394	0.976854		28.5345	0.987924	0.987113		28.5369	0.974901	0.975625		28.7493	0.000142737	0.000198059		28.5418	0.000210245	0.000115633		28.5345	0.000278294	0.000293123		28.5369	0.000205156	0.000328954
28.7639	0.96226	0.960934		31.949	0.970264	0.971009		28.7639	0.000416502	0.000380106		31.949	0.000350635	0.000338865		28.7639	0.963666	0.965799		28.5562	0.971307	0.977253		28.5489	0.988013	0.986373		28.5513	0.976658	0.976374		28.7639	0.000143376	0.000197763		28.5562	0.00020926	0.000114373		28.5489	0.000279244	0.000294527		28.5513	0.000204352	0.00032826
28.7785	0.963728	0.960375		31.967	0.969815	0.971322		28.7785	0.000416109	0.000379969		31.967	0.000352072	0.00033901		28.7785	0.962834	0.966301		28.5705	0.973253	0.977147		28.5632	0.987024	0.987867		28.5657	0.974806	0.975457		28.7785	0.000144031	0.000197486		28.5705	0.000208269	0.000113135		28.5632	0.000280209	0.000295934		28.5657	0.000203547	0.000327549
28.7931	0.964127	0.961793		31.9849	0.96979	0.971473		28.7931	0.000415718	0.000379846		31.9849	0.000353488	0.000339141		28.7931	0.964217	0.963849		28.5849	0.972573	0.974821		28.5776	0.987344	0.987917		28.58	0.974971	0.97589		28.7931	0.000144701	0.00019723		28.5849	0.00020727	0.000111916		28.5776	0.000281189	0.000297344		28.58	0.00020274	0.000326821
28.8077	0.964196	0.960858		32.0029	0.97106	0.971556		28.8077	0.000415329	0.000379736		32.0029	0.000354882	0.000339259		28.8077	0.963835	0.964756		28.5993	0.973017	0.975305		28.592	0.986683	0.987511		28.5944	0.974918	0.975932		28.8077	0.000145385	0.000196994		28.5993	0.000206266	0.000110718		28.592	0.000282183	0.000298755		28.5944	0.000201931	0.000326076
28.8223	0.963518	0.960024		32.0209	0.970805	0.972293		28.8223	0.000414941	0.00037964		32.0209	0.000356253	0.000339364		28.8223	0.965031	0.965819		28.6137	0.972572	0.975759		28.6063	0.987161	0.987732		28.6088	0.974838	0.976211		28.8223	0.000146083	0.000196778		28.6137	0.000205254	0.000109539		28.6063	0.000283191	0.000300166		28.6088	0.000201121	0.000325315
28.8369	0.962834	0.960226		32.0389	0.971224	0.970758		28.8369	0.000414554	0.000379557		32.0389	0.000357601	0.000339456		28.8369	0.964691	0.964906		28.628	0.971444	0.975186		28.6207	0.986886	0.988566		28.6231	0.975048	0.976605		28.8369	0.000146792	0.000196582		28.628	0.000204236	0.000108381		28.6207	0.000284213	0.000301578		28.6231	0.000200308	0.000324538
28.8515	0.963961	0.959207		32.0568	0.970863	0.969804		28.8515	0.000414168	0.000379487		32.0568	0.000358926	0.000339534		28.8515	0.964718	0.965236		28.6424	0.971776	0.974842		28.6351	0.987792	0.987744		28.6375	0.975387	0.97566		28.8515	0.000147513	0.000196405		28.6424	0.000203212	0.000107242		28.6351	0.000285247	0.000302989		28.6375	0.000199494	0.000323744
28.8661	0.96249	0.960792		32.0748	0.970869	0.972024		28.8661	0.000413783	0.00037943		32.0748	0.000360227	0.0003396		28.8661	0.964222	0.967188		28.6568	0.972086	0.974908		28.6494	0.989811	0.988038		28.6519	0.975248	0.975863		28.8661	0.000148244	0.000196249		28.6568	0.000202181	0.000106123		28.6494	0.000286294	0.000304399		28.6519	0.000198678	0.000322935
28.8807	0.962472	0.961062		32.0928	0.972672	0.970995		28.8807	0.000413398	0.000379387		32.0928	0.000361505	0.000339653		28.8807	0.965402	0.966019		28.6712	0.973015	0.974923		28.6638	0.988856	0.989238		28.6662	0.974212	0.976478		28.8807	0.000148984	0.000196113		28.6712	0.000201144	0.000105023		28.6638	0.000287353	0.000305806		28.6662	0.00019786	0.000322109
28.8953	0.962332	0.959499		32.1108	0.9707	0.96974		28.8953	0.000413013	0.000379358		32.1108	0.000362758	0.000339693		28.8953	0.963635	0.965778		28.6855	0.972518	0.97569		28.6782	0.988383	0.98804		28.6806	0.975007	0.976521		28.8953	0.000149732	0.000195995		28.6855	0.000200101	0.000103942		28.6782	0.000288422	0.000307212		28.6806	0.00019704	0.000321268
28.9099	0.963154	0.960583		32.1287	0.971004	0.969733		28.9099	0.000412629	0.000379342		32.1287	0.000363987	0.000339721		28.9099	0.964907	0.964414		28.6999	0.971934	0.975467		28.6925	0.987333	0.987442		28.695	0.974774	0.974763		28.9099	0.000150487	0.000195897		28.6999	0.000199052	0.000102881		28.6925	0.000289503	0.000308613		28.695	0.000196219	0.000320412
28.9245	0.961341	0.959771		32.1467	0.97075	0.97159		28.9245	0.000412244	0.000379339		32.1467	0.000365192	0.000339736		28.9245	0.965891	0.965549		28.7143	0.970521	0.975232		28.7069	0.986675	0.98795		28.7094	0.974201	0.975257		28.9245	0.000151248	0.000195818		28.7143	0.000197997	0.000101837		28.7069	0.000290594	0.000310011		28.7094	0.000195395	0.00031954
28.9391	0.964637	0.960714		32.1647	0.97044	0.969132		28.9391	0.000411859	0.00037935		32.1647	0.000366372	0.00033974		28.9391	0.966922	0.965082		28.7287	0.971809	0.975105		28.7213	0.986881	0.989776		28.7237	0.974505	0.976759		28.9391	0.000152013	0.000195757		28.7287	0.000196936	0.000100813		28.7213	0.000291695	0.000311404		28.7237	0.00019457	0.000318654
28.9537	0.964053	0.96223		32.1827	0.968963	0.971804		28.9537	0.000411472	0.000379374		32.1827	0.000367527	0.000339731		28.9537	0.965928	0.967727		28.743	0.972053	0.975792		28.7356	0.987853	0.988233		28.7381	0.974502	0.975939		28.9537	0.000152782	0.000195715		28.743	0.000195869	9.98062e-05		28.7356	0.000292806	0.000312792		28.7381	0.000193742	0.000317752
28.9683	0.961792	0.961821		32.2006	0.97233	0.971424		28.9683	0.000411086	0.000379412		32.2006	0.000368656	0.000339711		28.9683	0.964936	0.966145		28.7574	0.97091	0.977298		28.75	0.987194	0.98681		28.7525	0.973517	0.975465		28.9683	0.000153553	0.00019569		28.7574	0.000194797	9.88174e-05		28.75	0.000293925	0.000314174		28.7525	0.000192913	0.000316837
28.9828	0.960672	0.960127		32.2186	0.972376	0.97073		28.9828	0.000410698	0.000379463		32.2186	0.00036976	0.000339678		28.9828	0.965765	0.966064		28.7718	0.971335	0.977289		28.7644	0.986658	0.98845		28.7668	0.97326	0.976351		28.9828	0.000154327	0.000195683		28.7718	0.00019372	9.78461e-05		28.7644	0.000295052	0.000315549		28.7668	0.000192082	0.000315907
28.9974	0.963424	0.960158		32.2366	0.971328	0.970713		28.9974	0.000410309	0.000379527		32.2366	0.000370838	0.000339635		28.9974	0.965006	0.967414		28.7862	0.972721	0.974885		28.7787	0.988342	0.989447		28.7812	0.974708	0.977747		28.9974	0.000155101	0.000195692		28.7862	0.000192637	9.68918e-05		28.7787	0.000296187	0.000316917		28.7812	0.000191248	0.000314963
29.012	0.963657	0.961538		32.2545	0.97252	0.972345		29.012	0.000409919	0.000379604		32.2545	0.000371891	0.00033958		29.012	0.965019	0.965094		28.8005	0.973562	0.974248		28.7931	0.987608	0.987906		28.7956	0.975107	0.978001		29.012	0.000155875	0.000195719		28.8005	0.00019155	9.59542e-05		28.7931	0.000297329	0.000318277		28.7956	0.000190413	0.000314005
29.0266	0.964491	0.961125		32.2725	0.971639	0.972188		29.0266	0.000409528	0.000379694		32.2725	0.000372917	0.000339514		29.0266	0.965493	0.964209		28.8149	0.972844	0.976004		28.8075	0.988044	0.988016		28.81	0.97453	0.977109		29.0266	0.000156648	0.000195761		28.8149	0.000190458	9.5033e-05		28.8075	0.000298478	0.000319628		28.81	0.000189575	0.000313034
29.0412	0.963626	0.96086		32.2905	0.970797	0.973103		29.0412	0.000409136	0.000379797		32.2905	0.000373916	0.000339437		29.0412	0.964964	0.965023		28.8293	0.972896	0.975638		28.8218	0.986772	0.987172		28.8243	0.973672	0.976478		29.0412	0.000157419	0.000195819		28.8293	0.000189361	9.41276e-05		28.8218	0.000299633	0.00032097		28.8243	0.000188736	0.00031205
29.0558	0.963771	0.962081		32.3085	0.971635	0.970569		29.0558	0.000408742	0.000379914		32.3085	0.000374889	0.000339349		29.0558	0.963473	0.965038		28.8437	0.972466	0.975293		28.8362	0.986313	0.987231		28.8387	0.973629	0.976579		29.0558	0.000158187	0.000195891		28.8437	0.00018826	9.32378e-05		28.8362	0.000300794	0.000322303		28.8387	0.000187894	0.000311054
29.0704	0.96394	0.959966		32.3264	0.970866	0.971123		29.0704	0.000408347	0.000380042		32.3264	0.000375835	0.000339251		29.0704	0.964956	0.96585		28.858	0.971686	0.975883		28.8506	0.986958	0.986922		28.8531	0.975221	0.977744		29.0704	0.000158952	0.000195979		28.858	0.000187155	9.2363e-05		28.8506	0.000301961	0.000323624		28.8531	0.00018705	0.000310045
29.085	0.964658	0.960426		32.3444	0.969052	0.970132		29.085	0.000407951	0.000380183		32.3444	0.000376753	0.000339143		29.085	0.965289	0.966602		28.8724	0.97061	0.975205		28.8649	0.987388	0.98739		28.8674	0.975079	0.977167		29.085	0.000159712	0.00019608		28.8724	0.000186046	9.15028e-05		28.8649	0.000303132	0.000324935		28.8674	0.000186203	0.000309024
29.0996	0.963531	0.960838		32.3624	0.970996	0.970954		29.0996	0.000407553	0.000380337		32.3624	0.000377644	0.000339025		29.0996	0.964144	0.965572		28.8868	0.97104	0.975595		28.8793	0.98691	0.987021		28.8818	0.976373	0.976987		29.0996	0.000160467	0.000196195		28.8868	0.000184933	9.06567e-05		28.8793	0.000304307	0.000326234		28.8818	0.000185354	0.000307991
29.1142	0.963393	0.961223		32.3804	0.970071	0.973324		29.1142	0.000407154	0.000380503		32.3804	0.000378508	0.000338897		29.1142	0.963496	0.96499		28.9012	0.971975	0.974392		28.8937	0.987433	0.988889		28.8962	0.97538	0.976685		29.1142	0.000161217	0.000196324		28.9012	0.000183816	8.98242e-05		28.8937	0.000305486	0.000327521		28.8962	0.000184503	0.000306947
29.1288	0.96215	0.961373		32.3983	0.971436	0.972709		29.1288	0.000406754	0.000380681		32.3983	0.000379343	0.000338759		29.1288	0.964546	0.966106		28.9155	0.971426	0.974441		28.908	0.9883	0.990477		28.9105	0.975751	0.976417		29.1288	0.00016196	0.000196464		28.9155	0.000182695	8.90048e-05		28.908	0.000306669	0.000328795		28.9105	0.000183649	0.000305892
29.1434	0.96359	0.960448		32.4163	0.970956	0.972045		29.1434	0.000406353	0.000380871		32.4163	0.000380151	0.000338613		29.1434	0.965244	0.965567		28.9299	0.971004	0.974018		28.9224	0.987536	0.98897		28.9249	0.975811	0.976205		29.1434	0.000162696	0.000196617		28.9299	0.000181571	8.81981e-05		28.9224	0.000307854	0.000330055		28.9249	0.000182792	0.000304827
29.158	0.963087	0.961654		32.4343	0.97159	0.971448		29.158	0.00040595	0.000381073		32.4343	0.00038093	0.000338457		29.158	0.965628	0.965056		28.9443	0.971335	0.973335		28.9368	0.987115	0.988764		28.9393	0.973815	0.976653		29.158	0.000163425	0.000196781		28.9443	0.000180444	8.74035e-05		28.9368	0.000309043	0.000331301		28.9393	0.000181933	0.000303752
29.1726	0.964008	0.960715		32.4523	0.97122	0.969367		29.1726	0.000405546	0.000381286		32.4523	0.000381682	0.000338292		29.1726	0.965131	0.964743		28.9587	0.971789	0.975299		28.9511	0.987506	0.987785		28.9537	0.974675	0.976871		29.1726	0.000164145	0.000196956		28.9587	0.000179313	8.66205e-05		28.9511	0.000310233	0.000332532		28.9537	0.000181072	0.000302667
29.1872	0.964438	0.960434		32.4702	0.972131	0.970261		29.1872	0.000405142	0.000381511		32.4702	0.000382405	0.000338119		29.1872	0.964385	0.965692		28.973	0.971253	0.977314		28.9655	0.987297	0.988242		28.968	0.976175	0.977231		29.1872	0.000164857	0.000197141		28.973	0.00017818	8.58487e-05		28.9655	0.000311426	0.000333748		28.968	0.000180208	0.000301574
29.2018	0.963098	0.961436		32.4882	0.972129	0.971348		29.2018	0.000404736	0.000381746		32.4882	0.0003831	0.000337938		29.2018	0.964877	0.96512		28.9874	0.971256	0.976451		28.9799	0.986833	0.987702		28.9824	0.975461	0.977789		29.2018	0.000165559	0.000197337		28.9874	0.000177043	8.50875e-05		28.9799	0.00031262	0.000334948		28.9824	0.000179341	0.000300472
29.2164	0.962527	0.961399		32.5062	0.970466	0.971738		29.2164	0.000404329	0.000381993		32.5062	0.000383766	0.000337749		29.2164	0.965529	0.966565		29.0018	0.971948	0.975117		28.9943	0.987636	0.987703		28.9968	0.97483	0.976546		29.2164	0.000166252	0.000197541		29.0018	0.000175904	8.43366e-05		28.9943	0.000313815	0.000336131		28.9968	0.000178472	0.000299362
29.231	0.96358	0.961619		32.5242	0.970312	0.970045		29.231	0.000403921	0.000382251		32.5242	0.000384403	0.000337552		29.231	0.96631	0.965405		29.0162	0.973305	0.976309		29.0086	0.987369	0.988273		29.0111	0.974925	0.976266		29.231	0.000166935	0.000197754		29.0162	0.000174762	8.35954e-05		29.0086	0.000315012	0.000337296		29.0111	0.0001776	0.000298244
29.2456	0.963168	0.959876		32.5421	0.970275	0.971345		29.2456	0.000403513	0.000382519		32.5421	0.000385013	0.000337348		29.2456	0.964639	0.963643		29.0305	0.973272	0.976432		29.023	0.987203	0.988316		29.0255	0.974592	0.976457		29.2456	0.000167607	0.000197976		29.0305	0.000173617	8.28635e-05		29.023	0.000316209	0.000338444		29.0255	0.000176726	0.00029712
29.2602	0.964746	0.960674		32.5601	0.971275	0.970811		29.2602	0.000403104	0.000382797		32.5601	0.000385593	0.000337138		29.2602	0.96398	0.96457		29.0449	0.971627	0.975048		29.0374	0.987868	0.987957		29.0399	0.973589	0.97713		29.2602	0.000168269	0.000198204		29.0449	0.00017247	8.21404e-05		29.0374	0.000317406	0.000339572		29.0399	0.00017585	0.000295989
29.2748	0.9635	0.961233		32.5781	0.972065	0.971395		29.2748	0.000402694	0.000383085		32.5781	0.000386146	0.000336921		29.2748	0.963297	0.966228		29.0593	0.971002	0.97487		29.0517	0.987451	0.987947		29.0542	0.97554	0.975978		29.2748	0.000168921	0.00019844		29.0593	0.00017132	8.14257e-05		29.0517	0.000318604	0.000340681		29.0542	0.000174972	0.000294853
29.2894	0.963117	0.96235		32.596	0.972045	0.972452		29.2894	0.000402285	0.000383383		32.596	0.000386669	0.000336698		29.2894	0.965157	0.964034		29.0737	0.97322	0.975201		29.0661	0.986525	0.987732		29.0686	0.975201	0.977146		29.2894	0.000169561	0.000198682		29.0737	0.000170168	8.07189e-05		29.0661	0.000319802	0.00034177		29.0686	0.000174091	0.000293712
29.304	0.962545	0.961262		32.614	0.971815	0.971289		29.304	0.000401874	0.000383691		32.614	0.000387165	0.00033647		29.304	0.964553	0.965702		29.0881	0.973776	0.975321		29.0805	0.985934	0.986829		29.083	0.974882	0.975688		29.304	0.00017019	0.000198929		29.0881	0.000169014	8.00197e-05		29.0805	0.000321	0.000342838		29.083	0.000173209	0.000292566
29.3186	0.9622	0.960949		32.632	0.970891	0.972325		29.3186	0.000401464	0.000384007		32.632	0.000387633	0.000336237		29.3186	0.963865	0.964426		29.1024	0.972797	0.976362		29.0948	0.986413	0.98803		29.0974	0.974818	0.975892		29.3186	0.000170807	0.000199181		29.1024	0.000167858	7.93276e-05		29.0948	0.000322198	0.000343884		29.0974	0.000172324	0.000291416
29.3332	0.964354	0.961244		32.65	0.970541	0.971019		29.3332	0.000401054	0.000384333		32.65	0.000388072	0.000335999		29.3332	0.966475	0.965294		29.1168	0.972279	0.975762		29.1092	0.987044	0.989271		29.1117	0.975522	0.976338		29.3332	0.000171413	0.000199437		29.1168	0.0001667	7.86422e-05		29.1092	0.000323395	0.000344908		29.1117	0.000171438	0.000290262
29.3477	0.962993	0.962032		32.6679	0.971068	0.970539		29.3477	0.000400643	0.000384667		32.6679	0.000388483	0.000335756		29.3477	0.9646	0.96584		29.1312	0.972012	0.976745		29.1236	0.987351	0.988971		29.1261	0.977132	0.977603		29.3477	0.000172008	0.000199697		29.1312	0.000165541	7.79631e-05		29.1236	0.000324592	0.000345909		29.1261	0.00017055	0.000289106
29.3623	0.963604	0.960829		32.6859	0.971709	0.971564		29.3623	0.000400234	0.00038501		32.6859	0.000388866	0.00033551		29.3623	0.965555	0.964762		29.1456	0.971942	0.973588		29.1379	0.987468	0.988646		29.1405	0.975162	0.977713		29.3623	0.00017259	0.000199959		29.1456	0.000164379	7.72899e-05		29.1379	0.000325789	0.000346885		29.1405	0.00016966	0.000287948
29.3769	0.9625	0.960847		32.7039	0.971894	0.969963		29.3769	0.000399824	0.000385361		32.7039	0.000389222	0.00033526		29.3769	0.965087	0.965998		29.1599	0.971985	0.975848		29.1523	0.987449	0.987655		29.1548	0.974353	0.975795		29.3769	0.000173161	0.000200223		29.1599	0.000163216	7.66222e-05		29.1523	0.000326985	0.000347837		29.1548	0.000168768	0.000286787
29.3915	0.964216	0.96042		32.7219	0.971956	0.969975		29.3915	0.000399416	0.000385719		32.7219	0.000389549	0.000335007		29.3915	0.96482	0.965481		29.1743	0.971642	0.974529		29.1667	0.987904	0.987559		29.1692	0.975434	0.976387		29.3915	0.00017372	0.000200489		29.1743	0.000162051	7.59599e-05		29.1667	0.000328181	0.000348763		29.1692	0.000167875	0.000285626
29.4061	0.964254	0.960796		32.7398	0.971497	0.970069		29.4061	0.000399009	0.000386085		32.7398	0.000389849	0.000334751		29.4061	0.963755	0.965557		29.1887	0.970411	0.974002		29.181	0.987969	0.989594		29.1836	0.974542	0.978089		29.4061	0.000174268	0.000200755		29.1887	0.000160885	7.53024e-05		29.181	0.000329376	0.000349663		29.1836	0.00016698	0.000284464
29.4207	0.962152	0.962906		32.7578	0.971325	0.971445		29.4207	0.000398603	0.000386459		32.7578	0.000390122	0.000334493		29.4207	0.965561	0.965833		29.2031	0.971504	0.975343		29.1954	0.988169	0.988083		29.198	0.973936	0.97585		29.4207	0.000174803	0.00020102		29.2031	0.000159718	7.46495e-05		29.1954	0.000330572	0.000350536		29.198	0.000166083	0.000283302
29.4353	0.962601	0.960509		32.7758	0.972214	0.972474		29.4353	0.000398198	0.000386839		32.7758	0.000390368	0.000334233		29.4353	0.965793	0.964693		29.2174	0.970817	0.97644		29.2098	0.988851	0.987298		29.2123	0.974205	0.975147		29.4353	0.000175326	0.000201284		29.2174	0.000158549	7.40011e-05		29.2098	0.000331767	0.00035138		29.2123	0.000165185	0.000282141
29.4499	0.963352	0.962352		32.7938	0.971736	0.97247		29.4499	0.000397796	0.000387226		32.7938	0.000390586	0.00033397		29.4499	0.965085	0.963165		29.2318	0.971895	0.974954		29.2241	0.988436	0.987226		29.2267	0.976599	0.97643		29.4499	0.000175838	0.000201547		29.2318	0.000157379	7.33568e-05		29.2241	0.000332963	0.000352197		29.2267	0.000164286	0.000280981
29.4645	0.962893	0.960537		32.8117	0.971792	0.971396		29.4645	0.000397395	0.000387619		32.8117	0.000390778	0.000333707		29.4645	0.965338	0.964949		29.2462	0.971778	0.973916		29.2385	0.987023	0.987668		29.2411	0.974483	0.976241		29.4645	0.000176337	0.000201807		29.2462	0.000156208	7.27164e-05		29.2385	0.000334158	0.000352983		29.2411	0.000163386	0.000279823
29.4791	0.961869	0.959639		32.8297	0.970082	0.971934		29.4791	0.000396997	0.000388018		32.8297	0.000390943	0.000333441		29.4791	0.963726	0.966311		29.2606	0.970669	0.975659		29.2529	0.986564	0.988018		29.2554	0.975878	0.976923		29.4791	0.000176825	0.000202063		29.2606	0.000155035	7.20798e-05		29.2529	0.000335355	0.00035374		29.2554	0.000162484	0.000278668
29.4937	0.962708	0.960266		32.8477	0.968798	0.970463		29.4937	0.000396602	0.000388424		32.8477	0.000391083	0.000333175		29.4937	0.964839	0.965537		29.2749	0.971867	0.975762		29.2672	0.986929	0.987976		29.2698	0.976723	0.975487		29.4937	0.000177301	0.000202316		29.2749	0.000153862	7.14469e-05		29.2672	0.000336552	0.000354466		29.2698	0.000161582	0.000277515
29.5083	0.962061	0.96125		32.8656	0.970918	0.971019		29.5083	0.00039621	0.000388835		32.8656	0.000391197	0.000332909		29.5083	0.964339	0.967801		29.2893	0.970666	0.975555		29.2816	0.9868	0.989538		29.2842	0.975441	0.9786		29.5083	0.000177766	0.000202564		29.2893	0.000152688	7.08175e-05		29.2816	0.00033775	0.00035516		29.2842	0.000160678	0.000276366
29.5229	0.962183	0.960935		32.8836	0.970949	0.971205		29.5229	0.00039582	0.000389251		32.8836	0.000391285	0.000332641		29.5229	0.965495	0.965264		29.3037	0.972988	0.976701		29.296	0.987721	0.988859		29.2985	0.97435	0.978019		29.5229	0.000178219	0.000202806		29.3037	0.000151513	7.01916e-05		29.296	0.00033895	0.000355822		29.2985	0.000159774	0.000275222
29.5375	0.962801	0.961187		32.9016	0.97164	0.971258		29.5375	0.000395435	0.000389672		32.9016	0.000391349	0.000332374		29.5375	0.964605	0.963291		29.3181	0.971785	0.975389		29.3103	0.986023	0.987794		29.3129	0.975098	0.977518		29.5375	0.000178661	0.000203042		29.3181	0.000150337	6.95692e-05		29.3103	0.000340151	0.00035645		29.3129	0.000158869	0.000274082
29.5521	0.963155	0.961107		32.9196	0.971763	0.971694		29.5521	0.000395053	0.000390099		32.9196	0.000391388	0.000332107		29.5521	0.96674	0.96455		29.3324	0.972811	0.976067		29.3247	0.986137	0.986573		29.3273	0.975127	0.976724		29.5521	0.000179092	0.000203272		29.3324	0.00014916	6.89502e-05		29.3247	0.000341354	0.000357046		29.3273	0.000157963	0.000272947
29.5667	0.964049	0.961601		32.9375	0.970926	0.972144		29.5667	0.000394675	0.00039053		32.9375	0.000391402	0.00033184		29.5667	0.965205	0.96589		29.3468	0.973793	0.97724		29.3391	0.988051	0.98852		29.3417	0.977118	0.975838		29.5667	0.000179513	0.000203494		29.3468	0.000147982	6.83347e-05		29.3391	0.000342559	0.000357607		29.3417	0.000157056	0.000271819
29.5813	0.961899	0.960992		32.9555	0.971484	0.971871		29.5813	0.000394302	0.000390965		32.9555	0.000391393	0.000331574		29.5813	0.963625	0.966031		29.3612	0.970404	0.976271		29.3534	0.988102	0.987842		29.356	0.97544	0.975494		29.5813	0.000179922	0.000203708		29.3612	0.000146804	6.77227e-05		29.3534	0.000343767	0.000358132		29.356	0.000156149	0.000270697
29.5959	0.961513	0.961244		32.9735	0.971805	0.97146		29.5959	0.000393934	0.000391405		32.9735	0.000391361	0.000331308		29.5959	0.963861	0.965838		29.3756	0.970275	0.976413		29.3678	0.986122	0.987373		29.3704	0.975363	0.976523		29.5959	0.000180322	0.000203913		29.3756	0.000145625	6.71142e-05		29.3678	0.000344978	0.000358623		29.3704	0.000155241	0.000269582
29.6105	0.961501	0.961299		32.9915	0.971007	0.971655		29.6105	0.000393571	0.000391849		32.9915	0.000391305	0.000331044		29.6105	0.964726	0.966622		29.3899	0.97298	0.977084		29.3822	0.989189	0.988674		29.3848	0.975053	0.975326		29.6105	0.000180711	0.000204109		29.3899	0.000144445	6.65095e-05		29.3822	0.000346192	0.000359077		29.3848	0.000154332	0.000268475
29.6251	0.961502	0.960684		33.0094	0.970468	0.971651		29.6251	0.000393213	0.000392297		33.0094	0.000391227	0.000330782		29.6251	0.963173	0.965843		29.4043	0.97335	0.975341		29.3966	0.989255	0.986686		29.3991	0.975235	0.977308		29.6251	0.00018109	0.000204296		29.4043	0.000143264	6.59086e-05		29.3966	0.00034741	0.000359494		29.3991	0.000153423	0.000267376
29.6397	0.961634	0.960882		33.0274	0.970612	0.970967		29.6397	0.000392861	0.000392748		33.0274	0.000391126	0.000330521		29.6397	0.963745	0.9636		29.4187	0.972563	0.975321		29.4109	0.98685	0.987594		29.4135	0.974696	0.975297		29.6397	0.00018146	0.000204472		29.4187	0.000142083	6.53117e-05		29.4109	0.000348632	0.000359875		29.4135	0.000152514	0.000266285
29.6543	0.961308	0.960684		33.0454	0.971219	0.971121		29.6543	0.000392515	0.000393204		33.0454	0.000391003	0.000330263		29.6543	0.963807	0.965633		29.4331	0.972958	0.974349		29.4253	0.987525	0.988932		29.4279	0.975053	0.975992		29.6543	0.000181821	0.000204637		29.4331	0.000140902	6.4719e-05		29.4253	0.000349859	0.000360217		29.4279	0.000151604	0.000265204
29.6689	0.96257	0.960491		33.0634	0.971505	0.971429		29.6689	0.000392175	0.000393662		33.0634	0.000390858	0.000330007		29.6689	0.963944	0.965652		29.4474	0.971677	0.973632		29.4397	0.988757	0.988766		29.4422	0.974791	0.978195		29.6689	0.000182172	0.000204791		29.4474	0.00013972	6.41308e-05		29.4397	0.00035109	0.000360521		29.4422	0.000150694	0.000264133
29.6835	0.962953	0.959834		33.0813	0.97161	0.970759		29.6835	0.000391842	0.000394124		33.0813	0.000390692	0.000329753		29.6835	0.964753	0.963524		29.4618	0.972298	0.97522		29.454	0.988398	0.987926		29.4566	0.977777	0.977521		29.6835	0.000182515	0.000204933		29.4618	0.000138538	6.35471e-05		29.454	0.000352327	0.000360787		29.4566	0.000149783	0.000263072
29.698	0.962884	0.960624		33.0993	0.971894	0.970826		29.698	0.000391516	0.000394588		33.0993	0.000390505	0.000329502		29.698	0.966344	0.964438		29.4762	0.974841	0.974486		29.4684	0.986088	0.986708		29.471	0.976101	0.977194		29.698	0.000182849	0.000205063		29.4762	0.000137356	6.29683e-05		29.4684	0.000353569	0.000361013		29.471	0.000148872	0.000262023
29.7126	0.963449	0.961267		33.1173	0.971361	0.971262		29.7126	0.000391197	0.000395056		33.1173	0.000390297	0.000329255		29.7126	0.966498	0.963898		29.4906	0.973886	0.975244		29.4828	0.988148	0.989333		29.4854	0.975	0.976816		29.7126	0.000183175	0.00020518		29.4906	0.000136175	6.23946e-05		29.4828	0.000354817	0.0003612		29.4854	0.00014796	0.000260984
29.7272	0.963014	0.960917		33.1353	0.972615	0.969881		29.7272	0.000390886	0.000395526		33.1353	0.000390069	0.00032901		29.7272	0.965148	0.965397		29.5049	0.973331	0.976774		29.4971	0.9881	0.98914		29.4997	0.974043	0.97439		29.7272	0.000183494	0.000205284		29.5049	0.000134993	6.18264e-05		29.4971	0.000356071	0.000361346		29.4997	0.000147048	0.000259957
29.7418	0.963026	0.962169		33.1532	0.97266	0.97037		29.7418	0.000390582	0.000395998		33.1532	0.000389821	0.000328768		29.7418	0.964492	0.965594		29.5193	0.972394	0.975033		29.5115	0.98672	0.98723		29.5141	0.973053	0.975135		29.7418	0.000183805	0.000205375		29.5193	0.000133813	6.12639e-05		29.5115	0.000357332	0.000361452		29.5141	0.000146136	0.000258943
29.7564	0.963619	0.960268		33.1712	0.972025	0.971949		29.7564	0.000390287	0.000396473		33.1712	0.000389552	0.00032853		29.7564	0.964553	0.965819		29.5337	0.972975	0.974586		29.5259	0.988087	0.988292		29.5285	0.974677	0.976639		29.7564	0.000184109	0.000205451		29.5337	0.000132633	6.07074e-05		29.5259	0.0003586	0.000361518		29.5285	0.000145223	0.000257941
29.771	0.964124	0.960576		33.1892	0.97102	0.971935		29.771	0.00039	0.000396949		33.1892	0.000389264	0.000328295		29.771	0.965122	0.964603		29.5481	0.971862	0.974501		29.5402	0.987727	0.988046		29.5428	0.973507	0.976526		29.771	0.000184407	0.000205514		29.5481	0.000131454	6.01572e-05		29.5402	0.000359875	0.000361543		29.5428	0.000144309	0.000256952
29.7856	0.96371	0.960554		33.2071	0.971357	0.971003		29.7856	0.000389721	0.000397428		33.2071	0.000388957	0.000328063		29.7856	0.965256	0.96445		29.5624	0.970943	0.975495		29.5546	0.987425	0.987767		29.5572	0.974232	0.976265		29.7856	0.000184698	0.000205563		29.5624	0.000130277	5.96138e-05		29.5546	0.000361158	0.000361527		29.5572	0.000143395	0.000255977
29.8002	0.963253	0.961925		33.2251	0.971092	0.972628		29.8002	0.000389452	0.000397909		33.2251	0.00038863	0.000327836		29.8002	0.965937	0.965673		29.5768	0.972651	0.975565		29.569	0.987939	0.988518		29.5716	0.974668	0.975706		29.8002	0.000184983	0.000205597		29.5768	0.000129101	5.90774e-05		29.569	0.000362448	0.00036147		29.5716	0.00014248	0.000255015
29.8148	0.962807	0.96157		33.2431	0.971486	0.972332		29.8148	0.000389191	0.000398391		33.2431	0.000388285	0.000327612		29.8148	0.964918	0.966578		29.5912	0.971456	0.975049		29.5833	0.985881	0.986445		29.586	0.976617	0.978746		29.8148	0.000185263	0.000205616		29.5912	0.000127928	5.85484e-05		29.5833	0.000363746	0.000361371		29.586	0.000141564	0.000254068
29.8294	0.962616	0.961448		33.2611	0.971915	0.971669		29.8294	0.00038894	0.000398874		33.2611	0.000387921	0.000327392		29.8294	0.965045	0.966056		29.6056	0.971325	0.975184		29.5977	0.98929	0.988419		29.6003	0.975163	0.976747		29.8294	0.000185538	0.00020562		29.6056	0.000126757	5.80271e-05		29.5977	0.000365052	0.000361231		29.6003	0.000140647	0.000253136
29.844	0.962804	0.960878		33.279	0.971799	0.970872		29.844	0.000388699	0.000399359		33.279	0.000387538	0.000327177		29.844	0.963807	0.963845		29.6199	0.971632	0.976283		29.6121	0.986775	0.988609		29.6147	0.97491	0.976823		29.844	0.000185808	0.000205609		29.6199	0.000125589	5.7514e-05		29.6121	0.000366367	0.000361049		29.6147	0.00013973	0.000252218
29.8586	0.963294	0.962632		33.297	0.971657	0.971283		29.8586	0.000388468	0.000399845		33.297	0.000387137	0.000326965		29.8586	0.965165	0.964154		29.6343	0.970256	0.975237		29.6264	0.987654	0.988575		29.6291	0.974036	0.976753		29.8586	0.000186074	0.000205584		29.6343	0.000124424	5.70094e-05		29.6264	0.000367689	0.000360827		29.6291	0.000138811	0.000251315
29.8732	0.963873	0.961839		33.315	0.972095	0.971712		29.8732	0.000388246	0.000400331		33.315	0.000386717	0.000326758		29.8732	0.963422	0.965693		29.6487	0.971235	0.975453		29.6408	0.988936	0.987931		29.6434	0.973797	0.976152		29.8732	0.000186335	0.000205543		29.6487	0.000123264	5.65138e-05		29.6408	0.00036902	0.000360563		29.6434	0.000137891	0.000250427
29.8878	0.963961	0.960521		33.333	0.972245	0.972222		29.8878	0.000388035	0.000400819		33.333	0.000386279	0.000326555		29.8878	0.965121	0.966472		29.6631	0.971721	0.975574		29.6552	0.988611	0.987788		29.6578	0.974573	0.9762		29.8878	0.000186593	0.000205486		29.6631	0.000122107	5.60274e-05		29.6552	0.000370359	0.000360257		29.6578	0.000136969	0.000249555
29.9024	0.963474	0.961102		33.3509	0.972824	0.972413		29.9024	0.000387834	0.000401307		33.3509	0.000385823	0.000326357		29.9024	0.965131	0.966318		29.6774	0.97049	0.975601		29.6695	0.987946	0.988281		29.6722	0.975078	0.976322		29.9024	0.000186848	0.000205415		29.6774	0.000120956	5.55508e-05		29.6695	0.000371706	0.000359911		29.6722	0.000136046	0.000248699
29.917	0.962427	0.962208		33.3689	0.97149	0.972153		29.917	0.000387644	0.000401796		33.3689	0.000385348	0.000326163		29.917	0.964798	0.965262		29.6918	0.971061	0.976929		29.6839	0.988461	0.988134		29.6865	0.975425	0.976251		29.917	0.0001871	0.000205328		29.6918	0.00011981	5.50842e-05		29.6839	0.000373062	0.000359524		29.6865	0.00013512	0.000247859
29.9316	0.963019	0.962013		33.3869	0.971624	0.972818		29.9316	0.000387465	0.000402286		33.3869	0.000384856	0.000325973		29.9316	0.965566	0.965314		29.7062	0.971727	0.975751		29.6983	0.987538	0.988546		29.7009	0.975226	0.9767		29.9316	0.00018735	0.000205226		29.7062	0.000118669	5.46283e-05		29.6983	0.000374426	0.000359096		29.7009	0.000134193	0.000247035
29.9462	0.963793	0.960983		33.4049	0.97235	0.973262		29.9462	0.000387298	0.000402775		33.4049	0.000384344	0.000325788		29.9462	0.965785	0.965082		29.7206	0.972305	0.973962		29.7126	0.986868	0.99035		29.7153	0.975546	0.976709		29.9462	0.000187597	0.000205109		29.7206	0.000117536	5.41833e-05		29.7126	0.000375798	0.000358628		29.7153	0.000133263	0.000246227
29.9608	0.963463	0.959947		33.4228	0.971771	0.971753		29.9608	0.000387141	0.000403265		33.4228	0.000383815	0.000325608		29.9608	0.965007	0.964851		29.735	0.972652	0.974045		29.727	0.988879	0.989431		29.7297	0.976321	0.975659		29.9608	0.000187843	0.000204977		29.735	0.000116409	5.37498e-05		29.727	0.000377178	0.000358121		29.7297	0.00013233	0.000245435
29.9754	0.963384	0.960885		33.4408	0.971616	0.970723		29.9754	0.000386996	0.000403755		33.4408	0.000383267	0.000325432		29.9754	0.964474	0.965917		29.7493	0.971579	0.974992		29.7414	0.988637	0.988588		29.744	0.975798	0.975206		29.9754	0.000188088	0.000204829		29.7493	0.00011529	5.33282e-05		29.7414	0.000378565	0.000357574		29.744	0.000131395	0.000244659
29.99	0.963291	0.960592		33.4588	0.97215	0.971605		29.99	0.000386862	0.000404245		33.4588	0.0003827	0.000325261		29.99	0.964348	0.964604		29.7637	0.971598	0.975082		29.7557	0.988374	0.987907		29.7584	0.974846	0.976024		29.99	0.000188332	0.000204667		29.7637	0.000114179	5.2919e-05		29.7557	0.000379961	0.000356989		29.7584	0.000130456	0.0002439
30.0046	0.964674	0.961478		33.4767	0.970101	0.972095		30.0046	0.000386741	0.000404736		33.4767	0.000382115	0.000325094		30.0046	0.964155	0.964533		29.7781	0.972408	0.975411		29.7701	0.988425	0.988888		29.7728	0.975441	0.976644		30.0046	0.000188576	0.000204489		29.7781	0.000113077	5.25226e-05		29.7701	0.000381364	0.000356366		29.7728	0.000129514	0.000243158
30.0192	0.963675	0.960607		33.4947	0.971556	0.97228		30.0192	0.000386631	0.000405226		33.4947	0.00038151	0.000324933		30.0192	0.963684	0.965172		29.7925	0.971105	0.975515		29.7845	0.988467	0.987596		29.7871	0.976025	0.976552		30.0192	0.00018882	0.000204297		29.7925	0.000111984	5.21396e-05		29.7845	0.000382773	0.000355704		29.7871	0.000128568	0.000242432
30.0338	0.963003	0.961633		33.5127	0.971526	0.970944		30.0338	0.000386534	0.000405716		33.5127	0.000380886	0.000324776		30.0338	0.963551	0.966604		29.8068	0.969782	0.975723		29.7989	0.987968	0.988779		29.8015	0.975239	0.976908		30.0338	0.000189065	0.00020409		29.8068	0.000110902	5.17704e-05		29.7989	0.00038419	0.000355006		29.8015	0.000127618	0.000241722
30.0483	0.963296	0.961335		33.5307	0.97228	0.970366		30.0483	0.000386449	0.000406207		33.5307	0.000380243	0.000324624		30.0483	0.963985	0.967139		29.8212	0.971354	0.975804		29.8132	0.987618	0.989049		29.8159	0.974918	0.977206		30.0483	0.000189312	0.000203868		29.8212	0.00010983	5.14156e-05		29.8132	0.000385613	0.000354272		29.8159	0.000126663	0.000241029
30.0629	0.962937	0.962324		33.5486	0.972732	0.970837		30.0629	0.000386377	0.000406697		33.5486	0.000379579	0.000324478		30.0629	0.964296	0.965721		29.8356	0.97342	0.975227		29.8276	0.987271	0.988451		29.8302	0.974635	0.977439		30.0629	0.00018956	0.000203632		29.8356	0.000108769	5.10755e-05		29.8276	0.000387043	0.000353501		29.8302	0.000125703	0.000240352
30.0775	0.963436	0.961903		33.5666	0.971434	0.971163		30.0775	0.000386317	0.000407188		33.5666	0.000378895	0.000324337		30.0775	0.96479	0.964336		29.85	0.972892	0.975295		29.842	0.986626	0.98859		29.8446	0.97483	0.978181		30.0775	0.000189811	0.000203382		29.85	0.00010772	5.07507e-05		29.842	0.000388478	0.000352696		29.8446	0.000124739	0.000239691
30.0921	0.963558	0.961386		33.5846	0.972082	0.971314		30.0921	0.000386271	0.000407679		33.5846	0.00037819	0.000324201		30.0921	0.965109	0.964116		29.8643	0.9723	0.974803		29.8563	0.988164	0.988538		29.859	0.975912	0.977181		30.0921	0.000190065	0.000203118		29.8643	0.000106684	5.04415e-05		29.8563	0.000389918	0.000351857		29.859	0.000123768	0.000239047
30.1067	0.963366	0.962712		33.6026	0.971957	0.970202		30.1067	0.000386237	0.00040817		33.6026	0.000377464	0.000324071		30.1067	0.964462	0.964168		29.8787	0.971945	0.974687		29.8707	0.98775	0.989231		29.8734	0.975645	0.976664		30.1067	0.000190322	0.000202841		29.8787	0.000105661	5.01485e-05		29.8707	0.000391364	0.000350984		29.8734	0.000122792	0.000238419
30.1213	0.96334	0.96379		33.6205	0.97171	0.971495		30.1213	0.000386216	0.000408661		33.6205	0.000376716	0.000323947		30.1213	0.963217	0.964564		29.8931	0.972144	0.974913		29.8851	0.987942	0.98861		29.8877	0.975738	0.977062		30.1213	0.000190584	0.00020255		29.8931	0.000104652	4.98722e-05		29.8851	0.000392814	0.000350079		29.8877	0.00012181	0.000237806
30.1359	0.962518	0.960543		33.6385	0.970685	0.971561		30.1359	0.000386208	0.000409152		33.6385	0.000375946	0.000323829		30.1359	0.963279	0.964547		29.9075	0.971966	0.975849		29.8994	0.988773	0.988269		29.9021	0.976155	0.976946		30.1359	0.00019085	0.000202246		29.9075	0.000103658	4.96128e-05		29.8994	0.000394268	0.000349142		29.9021	0.000120822	0.00023721
30.1505	0.962007	0.959234		33.6565	0.972991	0.971435		30.1505	0.000386214	0.000409644		33.6565	0.000375153	0.000323717		30.1505	0.963693	0.964048		29.9218	0.971418	0.975211		29.9138	0.989173	0.988416		29.9165	0.975299	0.976568		30.1505	0.000191122	0.00020193		29.9218	0.000102678	4.9371e-05		29.9138	0.000395726	0.000348175		29.9165	0.000119826	0.00023663
30.1651	0.963313	0.960678		33.6745	0.973657	0.972146		30.1651	0.000386233	0.000410137		33.6745	0.000374336	0.000323611		30.1651	0.964701	0.964227		29.9362	0.972275	0.975826		29.9282	0.987943	0.988208		29.9308	0.975287	0.976847		30.1651	0.0001914	0.000201602		29.9362	0.000101715	4.9147e-05		29.9282	0.000397188	0.000347177		29.9308	0.000118824	0.000236065
30.1797	0.962782	0.961224		33.6924	0.972464	0.971945		30.1797	0.000386266	0.000410629		33.6924	0.000373495	0.000323512		30.1797	0.96582	0.964711		29.9506	0.972461	0.976221		29.9425	0.987944	0.988873		29.9452	0.974618	0.976086		30.1797	0.000191684	0.000201261		29.9506	0.000100768	4.89414e-05		29.9425	0.000398652	0.00034615		29.9452	0.000117814	0.000235516
30.1943	0.96201	0.961032		33.7104	0.972668	0.971893		30.1943	0.000386312	0.000411123		33.7104	0.00037263	0.000323419		30.1943	0.963578	0.964842		29.965	0.972249	0.975635		29.9569	0.987551	0.989725		29.9596	0.976793	0.976437		30.1943	0.000191975	0.000200909		29.965	9.98379e-05	4.87545e-05		29.9569	0.000400118	0.000345095		29.9596	0.000116797	0.000234982
30.2089	0.962159	0.959754		33.7284	0.972533	0.971717		30.2089	0.000386372	0.000411617		33.7284	0.000371739	0.000323333		30.2089	0.964389	0.965552		29.9793	0.970387	0.974355		29.9713	0.987053	0.989289		29.974	0.975734	0.976613		30.2089	0.000192274	0.000200546		29.9793	9.89256e-05	4.85868e-05		29.9713	0.000401587	0.000344014		29.974	0.000115772	0.000234464
30.2235	0.962166	0.96103		33.7463	0.973048	0.970972		30.2235	0.000386445	0.000412112		33.7463	0.000370822	0.000323254		30.2235	0.964777	0.964745		29.9937	0.970171	0.976642		29.9856	0.987901	0.988176		29.9883	0.975838	0.976019		30.2235	0.000192581	0.000200172		29.9937	9.80317e-05	4.84387e-05		29.9856	0.000403057	0.000342906		29.9883	0.000114739	0.000233961
30.2381	0.962661	0.960891		33.7643	0.969648	0.971403		30.2381	0.000386533	0.000412607		33.7643	0.000369879	0.000323182		30.2381	0.966126	0.965325		30.0081	0.972075	0.975997		30	0.987496	0.988328		30.0027	0.975776	0.977707		30.2381	0.000192897	0.000199789		30.0081	9.71566e-05	4.83106e-05		30	0.000404527	0.000341774		30.0027	0.000113697	0.000233473
30.2527	0.96375	0.961423		33.7823	0.971401	0.971732		30.2527	0.000386634	0.000413104		33.7823	0.000368908	0.000323116		30.2527	0.966008	0.966555		30.0225	0.97416	0.976926		30.0144	0.987675	0.988043		30.0171	0.97504	0.976785		30.2527	0.000193223	0.000199395		30.0225	9.63009e-05	4.82029e-05		30.0144	0.000405999	0.000340617		30.0171	0.000112646	0.000233001
30.2673	0.962872	0.961246		33.8003	0.972542	0.972223		30.2673	0.000386748	0.000413601		33.8003	0.00036791	0.000323058		30.2673	0.964379	0.9649		30.0368	0.972177	0.976199		30.0287	0.989256	0.988306		30.0314	0.975103	0.975985		30.2673	0.000193558	0.000198992		30.0368	9.54652e-05	4.8116e-05		30.0287	0.00040747	0.000339438		30.0314	0.000111587	0.000232543
30.2819	0.965125	0.961584		33.8182	0.973126	0.972727		30.2819	0.000386877	0.0004141		33.8182	0.000366883	0.000323006		30.2819	0.962175	0.964227		30.0512	0.971497	0.975891		30.0431	0.989016	0.989385		30.0458	0.975603	0.974973		30.2819	0.000193904	0.00019858		30.0512	9.46502e-05	4.80504e-05		30.0431	0.00040894	0.000338237		30.0458	0.000110518	0.000232099
30.2965	0.964921	0.963725		33.8362	0.973434	0.97319		30.2965	0.000387019	0.0004146		33.8362	0.000365827	0.000322961		30.2965	0.964925	0.964226		30.0656	0.971411	0.975329		30.0575	0.988035	0.98912		30.0602	0.976641	0.977406		30.2965	0.000194262	0.00019816		30.0656	9.38563e-05	4.80063e-05		30.0575	0.00041041	0.000337016		30.0602	0.00010944	0.00023167
30.3111	0.963569	0.960971		33.8542	0.972374	0.972526		30.3111	0.000387175	0.000415101		33.8542	0.000364741	0.000322923		30.3111	0.965157	0.964657		30.08	0.971506	0.977275		30.0718	0.987631	0.989421		30.0745	0.975612	0.97691		30.3111	0.00019463	0.000197732		30.08	9.3084e-05	4.79841e-05		30.0718	0.000411877	0.000335774		30.0745	0.000108352	0.000231255
30.3257	0.963235	0.960302		33.8722	0.972183	0.972227		30.3257	0.000387345	0.000415603		33.8722	0.000363626	0.000322892		30.3257	0.965228	0.967411		30.0943	0.97304	0.976577		30.0862	0.987407	0.989899		30.0889	0.976053	0.976569		30.3257	0.000195012	0.000197296		30.0943	9.23339e-05	4.79842e-05		30.0862	0.000413343	0.000334515		30.0889	0.000107254	0.000230855
30.3403	0.963307	0.961454		33.8901	0.972969	0.972815		30.3403	0.000387529	0.000416107		33.8901	0.00036248	0.000322867		30.3403	0.963638	0.96631		30.1087	0.974499	0.974177		30.1006	0.986879	0.989332		30.1033	0.975536	0.977023		30.3403	0.000195405	0.000196854		30.1087	9.16065e-05	4.80068e-05		30.1006	0.000414806	0.000333237		30.1033	0.000106146	0.000230468
30.3549	0.964362	0.962005		33.9081	0.971987	0.97341		30.3549	0.000387726	0.000416613		33.9081	0.000361303	0.000322849		30.3549	0.964844	0.965199		30.1231	0.973488	0.975185		30.1149	0.986707	0.98776		30.1177	0.974521	0.976227		30.3549	0.000195813	0.000196405		30.1231	9.09022e-05	4.80523e-05		30.1149	0.000416265	0.000331944		30.1177	0.000105028	0.000230094
30.3695	0.962957	0.96172		33.9261	0.973239	0.972829		30.3695	0.000387937	0.00041712		33.9261	0.000360095	0.000322837		30.3695	0.964752	0.964969		30.1375	0.972271	0.97729		30.1293	0.98791	0.987677		30.132	0.975416	0.975738		30.3695	0.000196233	0.000195951		30.1375	9.02215e-05	4.8121e-05		30.1293	0.000417721	0.000330635		30.132	0.000103899	0.000229734
30.3841	0.964889	0.961413		33.9441	0.97141	0.971677		30.3841	0.000388161	0.000417629		33.9441	0.000358856	0.000322831		30.3841	0.965131	0.965294		30.1518	0.973165	0.97499		30.1437	0.988998	0.987748		30.1464	0.97619	0.977723		30.3841	0.000196669	0.000195491		30.1518	8.95651e-05	4.8213e-05		30.1437	0.000419172	0.000329313		30.1464	0.00010276	0.000229387
30.3986	0.964352	0.961376		33.962	0.971971	0.971093		30.3986	0.000388399	0.00041814		33.962	0.000357584	0.000322831		30.3986	0.964156	0.96528		30.1662	0.971711	0.975815		30.158	0.988205	0.988377		30.1608	0.975091	0.976039		30.3986	0.000197118	0.000195026		30.1662	8.8933e-05	4.83288e-05		30.158	0.000420618	0.000327977		30.1608	0.000101611	0.000229053
30.4132	0.964561	0.962044		33.98	0.97174	0.971511		30.4132	0.00038865	0.000418653		33.98	0.000356279	0.000322837		30.4132	0.965038	0.965782		30.1806	0.970989	0.976545		30.1724	0.98854	0.988723		30.1751	0.976436	0.977368		30.4132	0.000197583	0.000194557		30.1806	8.83258e-05	4.84686e-05		30.1724	0.000422058	0.00032663		30.1751	0.00010045	0.000228732
30.4278	0.964453	0.962107		33.998	0.971655	0.971721		30.4278	0.000388915	0.000419167		33.998	0.000354942	0.000322849		30.4278	0.96702	0.965159		30.195	0.974161	0.975402		30.1868	0.990267	0.987487		30.1895	0.975583	0.976644		30.4278	0.000198063	0.000194084		30.195	8.77439e-05	4.86326e-05		30.1868	0.000423493	0.000325272		30.1895	9.92787e-05	0.000228423
30.4424	0.964196	0.961		34.016	0.972446	0.9713		30.4424	0.000389193	0.000419684		34.016	0.000353571	0.000322866		30.4424	0.964622	0.964526		30.2093	0.973015	0.97694		30.2011	0.989167	0.988199		30.2039	0.975973	0.977664		30.4424	0.000198559	0.000193607		30.2093	8.71877e-05	4.88211e-05		30.2011	0.00042492	0.000323904		30.2039	9.80965e-05	0.000228126
30.457	0.964139	0.960452		34.0339	0.970892	0.969402		30.457	0.000389483	0.000420203		34.0339	0.000352167	0.000322888		30.457	0.965689	0.964993		30.2237	0.973564	0.975529		30.2155	0.988122	0.988848		30.2183	0.974885	0.977752		30.457	0.000199072	0.000193128		30.2237	8.66573e-05	4.90344e-05		30.2155	0.00042634	0.000322528		30.2183	9.69034e-05	0.00022784
30.4716	0.96362	0.959305		34.0519	0.972094	0.971289		30.4716	0.000389787	0.000420723		34.0519	0.00035073	0.000322916		30.4716	0.964738	0.965469		30.2381	0.971445	0.976907		30.2299	0.988277	0.988803		30.2326	0.975807	0.977208		30.4716	0.0001996	0.000192646		30.2381	8.61533e-05	4.92727e-05		30.2299	0.000427752	0.000321145		30.2326	9.56993e-05	0.000227567
30.4862	0.963364	0.961953		34.0699	0.972912	0.972745		30.4862	0.000390103	0.000421246		34.0699	0.000349258	0.000322949		30.4862	0.965224	0.964321		30.2525	0.971133	0.976843		30.2443	0.988356	0.988313		30.247	0.975143	0.976871		30.4862	0.000200145	0.000192162		30.2525	8.5676e-05	4.95361e-05		30.2443	0.000429155	0.000319756		30.247	9.44843e-05	0.000227304
30.5008	0.964095	0.961891		34.0878	0.971676	0.971287		30.5008	0.000390432	0.000421771		34.0878	0.000347753	0.000322987		30.5008	0.964628	0.964487		30.2668	0.971005	0.976391		30.2586	0.989528	0.988196		30.2614	0.975118	0.976866		30.5008	0.000200708	0.000191677		30.2668	8.52255e-05	4.98252e-05		30.2586	0.00043055	0.000318362		30.2614	9.32583e-05	0.000227051
30.5154	0.964614	0.961482		34.1058	0.972438	0.971586		30.5154	0.000390774	0.000422299		34.1058	0.000346214	0.00032303		30.5154	0.963357	0.965161		30.2812	0.971954	0.975095		30.273	0.989558	0.988283		30.2757	0.974131	0.977609		30.5154	0.000201287	0.000191191		30.2812	8.48022e-05	5.014e-05		30.273	0.000431934	0.000316965		30.2757	9.20215e-05	0.000226809
30.53	0.964322	0.960645		34.1238	0.973254	0.971112		30.53	0.000391127	0.000422828		34.1238	0.000344641	0.000323077		30.53	0.966212	0.967037		30.2956	0.971849	0.97493		30.2874	0.9878	0.988614		30.2901	0.974384	0.977771		30.53	0.000201883	0.000190704		30.2956	8.44063e-05	5.04808e-05		30.2874	0.000433308	0.000315564		30.2901	9.07738e-05	0.000226577
30.5446	0.963625	0.962304		34.1418	0.972766	0.971287		30.5446	0.000391493	0.000423359		34.1418	0.000343034	0.000323129		30.5446	0.964995	0.96686		30.31	0.970982	0.974363		30.3017	0.989261	0.99041		30.3045	0.975843	0.976975		30.5446	0.000202497	0.000190217		30.31	8.4038e-05	5.08479e-05		30.3017	0.000434671	0.000314162		30.3045	8.95153e-05	0.000226355
30.5592	0.963688	0.961695		34.1597	0.972735	0.972191		30.5592	0.00039187	0.000423893		34.1597	0.000341394	0.000323185		30.5592	0.966162	0.965532		30.3243	0.970879	0.975931		30.3161	0.989535	0.990738		30.3188	0.975117	0.975507		30.5592	0.000203128	0.00018973		30.3243	8.36977e-05	5.12414e-05		30.3161	0.000436022	0.000312758		30.3188	8.82462e-05	0.000226141
30.5738	0.96308	0.961618		34.1777	0.97289	0.971689		30.5738	0.000392258	0.000424428		34.1777	0.000339719	0.000323245		30.5738	0.96687	0.965419		30.3387	0.973032	0.975104		30.3305	0.988502	0.988074		30.3332	0.973647	0.97682		30.5738	0.000203777	0.000189244		30.3387	8.33855e-05	5.16616e-05		30.3305	0.000437362	0.000311356		30.3332	8.69664e-05	0.000225937
30.5884	0.963934	0.960698		34.1957	0.971594	0.971361		30.5884	0.000392658	0.000424966		34.1957	0.000338011	0.000323309		30.5884	0.965827	0.965307		30.3531	0.971143	0.976384		30.3448	0.987101	0.989237		30.3476	0.975222	0.97661		30.5884	0.000204443	0.000188759		30.3531	8.31018e-05	5.21087e-05		30.3448	0.000438688	0.000309955		30.3476	8.56762e-05	0.000225741
30.603	0.961874	0.962055		34.2137	0.97199	0.971786		30.603	0.000393069	0.000425506		34.2137	0.00033627	0.000323377		30.603	0.967636	0.965079		30.3675	0.969815	0.975611		30.3592	0.987277	0.987649		30.362	0.973943	0.976085		30.603	0.000205126	0.000188276		30.3675	8.28466e-05	5.25828e-05		30.3592	0.000440001	0.000308555		30.362	8.43757e-05	0.000225553
30.6176	0.963707	0.959962		34.2316	0.970638	0.971377		30.6176	0.000393491	0.000426047		34.2316	0.000334496	0.000323448		30.6176	0.965112	0.964561		30.3819	0.973098	0.976081		30.3736	0.989037	0.987763		30.3763	0.974509	0.976507		30.6176	0.000205826	0.000187795		30.3819	8.26202e-05	5.30843e-05		30.3736	0.000441301	0.00030716		30.3763	8.3065e-05	0.000225372
30.6322	0.964767	0.961031		34.2496	0.97113	0.971625		30.6322	0.000393923	0.00042659		34.2496	0.000332688	0.000323522		30.6322	0.965747	0.963358		30.3962	0.970479	0.974687		30.3879	0.989155	0.986991		30.3907	0.976093	0.977194		30.6322	0.000206544	0.000187317		30.3962	8.24228e-05	5.36133e-05		30.3879	0.000442586	0.000305768		30.3907	8.17443e-05	0.000225199
30.6468	0.963022	0.961305		34.2676	0.972799	0.971361		30.6468	0.000394366	0.000427135		34.2676	0.000330848	0.0003236		30.6468	0.965497	0.965525		30.4106	0.971649	0.976914		30.4023	0.988423	0.986793		30.4051	0.974181	0.977431		30.6468	0.000207278	0.000186842		30.4106	8.22546e-05	5.41699e-05		30.4023	0.000443855	0.000304381		30.4051	8.04139e-05	0.000225032
30.6614	0.965439	0.961866		34.2856	0.97242	0.971958		30.6614	0.000394819	0.000427681		34.2856	0.000328976	0.00032368		30.6614	0.96444	0.966568		30.425	0.97144	0.97336		30.4167	0.988671	0.989527		30.4194	0.972702	0.978024		30.6614	0.000208028	0.00018637		30.425	8.21157e-05	5.47545e-05		30.4167	0.000445109	0.000303		30.4194	7.90738e-05	0.000224872
30.676	0.963031	0.96149		34.3035	0.971666	0.973515		30.676	0.000395281	0.000428229		34.3035	0.000327072	0.000323763		30.676	0.965422	0.964579		30.4394	0.970486	0.975208		30.431	0.988061	0.989281		30.4338	0.974961	0.977322		30.676	0.000208795	0.000185903		30.4394	8.20064e-05	5.53669e-05		30.431	0.000446347	0.000301626		30.4338	7.77244e-05	0.000224718
30.6906	0.962788	0.959851		34.3215	0.971373	0.973643		30.6906	0.000395752	0.000428778		34.3215	0.000325137	0.000323849		30.6906	0.964319	0.96451		30.4537	0.971505	0.973123		30.4454	0.987471	0.988114		30.4482	0.975538	0.97641		30.6906	0.000209578	0.00018544		30.4537	8.1927e-05	5.60076e-05		30.4454	0.000447569	0.000300259		30.4482	7.63659e-05	0.000224569
30.7052	0.964947	0.960942		34.3395	0.972005	0.971827		30.7052	0.000396233	0.000429328		34.3395	0.00032317	0.000323938		30.7052	0.966085	0.966388		30.4681	0.969527	0.975537		30.4598	0.989034	0.987632		30.4625	0.975598	0.975229		30.7052	0.000210376	0.000184982		30.4681	8.18773e-05	5.66768e-05		30.4598	0.000448773	0.000298901		30.4625	7.49987e-05	0.000224425
30.7198	0.965077	0.962295		34.3574	0.972355	0.971692		30.7198	0.000396723	0.00042988		34.3574	0.000321174	0.00032403		30.7198	0.968132	0.964845		30.4825	0.971779	0.978857		30.4741	0.988251	0.988559		30.4769	0.975833	0.976769		30.7198	0.000211189	0.00018453		30.4825	8.18578e-05	5.73745e-05		30.4741	0.000449959	0.000297551		30.4769	7.36228e-05	0.000224286
30.7344	0.963895	0.96198		34.3754	0.971941	0.971964		30.7344	0.000397221	0.000430432		34.3754	0.000319147	0.000324124		30.7344	0.965457	0.964984		30.4969	0.971974	0.976461		30.4885	0.988796	0.989428		30.4913	0.974573	0.977212		30.7344	0.000212017	0.000184084		30.4969	8.18684e-05	5.81009e-05		30.4885	0.000451127	0.000296211		30.4913	7.22387e-05	0.000224152
30.749	0.96358	0.963096		34.3934	0.971936	0.971525		30.749	0.000397727	0.000430985		34.3934	0.000317091	0.000324221		30.749	0.965501	0.964586		30.5112	0.972164	0.975557		30.5029	0.988447	0.989085		30.5057	0.975344	0.976259		30.749	0.000212858	0.000183645		30.5112	8.19094e-05	5.88563e-05		30.5029	0.000452276	0.000294882		30.5057	7.08465e-05	0.00022402
30.7635	0.964613	0.964251		34.4114	0.973404	0.971418		30.7635	0.000398242	0.000431539		34.4114	0.000315007	0.000324321		30.7635	0.966341	0.9647		30.5256	0.971366	0.974927		30.5172	0.987702	0.986951		30.52	0.975544	0.976637		30.7635	0.000213714	0.000183213		30.5256	8.19808e-05	5.96407e-05		30.5172	0.000453406	0.000293563		30.52	6.94466e-05	0.000223892
30.7781	0.963124	0.961121		34.4293	0.973577	0.971591		30.7781	0.000398764	0.000432093		34.4293	0.000312895	0.000324424		30.7781	0.966787	0.964406		30.54	0.971781	0.973863		30.5316	0.988259	0.989365		30.5344	0.975015	0.977885		30.7781	0.000214582	0.000182788		30.54	8.20828e-05	6.04543e-05		30.5316	0.000454516	0.000292256		30.5344	6.80393e-05	0.000223767
30.7927	0.963712	0.960782		34.4473	0.972756	0.971785		30.7927	0.000399293	0.000432647		34.4473	0.000310756	0.00032453		30.7927	0.965088	0.963382		30.5544	0.97086	0.974979		30.546	0.987384	0.989005		30.5488	0.974619	0.978772		30.7927	0.000215463	0.000182372		30.5544	8.22156e-05	6.12973e-05		30.546	0.000455606	0.000290961		30.5488	6.6625e-05	0.000223643
30.8073	0.964472	0.961651		34.4653	0.973092	0.971069		30.8073	0.00039983	0.000433202		34.4653	0.000308591	0.000324639		30.8073	0.966069	0.964567		30.5687	0.97219	0.975242		30.5603	0.987546	0.988344		30.5631	0.976401	0.978318		30.8073	0.000216356	0.000181964		30.5687	8.23789e-05	6.21699e-05		30.5603	0.000456675	0.000289679		30.5631	6.52037e-05	0.000223521
30.8219	0.962759	0.962074		34.4833	0.972628	0.971569		30.8219	0.000400373	0.000433756		34.4833	0.000306401	0.000324752		30.8219	0.965808	0.965479		30.5831	0.972665	0.976243		30.5747	0.989406	0.989315		30.5775	0.976062	0.977094		30.8219	0.000217261	0.000181566		30.5831	8.25731e-05	6.30722e-05		30.5747	0.000457723	0.00028841		30.5775	6.37759e-05	0.0002234
30.8365	0.963772	0.961621		34.5012	0.971822	0.9727		30.8365	0.000400923	0.000434311		34.5012	0.000304186	0.000324868		30.8365	0.965606	0.965123		30.5975	0.971916	0.976099		30.5891	0.98818	0.987696		30.5919	0.975414	0.977697		30.8365	0.000218176	0.000181177		30.5975	8.27981e-05	6.40043e-05		30.5891	0.000458749	0.000287155		30.5919	6.23419e-05	0.00022328
30.8511	0.962401	0.961089		34.5192	0.971863	0.971848		30.8511	0.000401479	0.000434865		34.5192	0.000301949	0.000324988		30.8511	0.966283	0.964712		30.6119	0.971598	0.974612		30.6034	0.987452	0.987029		30.6063	0.97587	0.97605		30.8511	0.000219102	0.000180799		30.6119	8.30539e-05	6.49664e-05		30.6034	0.000459753	0.000285914		30.6063	6.09019e-05	0.000223159
30.8657	0.963192	0.961687		34.5372	0.973074	0.971617		30.8657	0.000402041	0.000435418		34.5372	0.000299689	0.000325111		30.8657	0.966489	0.964947		30.6262	0.971168	0.974272		30.6178	0.989383	0.987397		30.6206	0.97578	0.976798		30.8657	0.000220037	0.000180432		30.6262	8.33405e-05	6.59586e-05		30.6178	0.000460734	0.000284688		30.6206	5.94563e-05	0.000223038
30.8803	0.963811	0.963043		34.5552	0.972544	0.973011		30.8803	0.000402608	0.000435971		34.5552	0.000297408	0.000325239		30.8803	0.965484	0.965461		30.6406	0.972444	0.974854		30.6322	0.988641	0.988456		30.635	0.974866	0.977506		30.8803	0.000220981	0.000180076		30.6406	8.36579e-05	6.69808e-05		30.6322	0.000461693	0.000283478		30.635	5.80052e-05	0.000222915
30.8949	0.964624	0.962062		34.5731	0.972058	0.972184		30.8949	0.000403181	0.000436523		34.5731	0.000295108	0.000325372		30.8949	0.965823	0.965858		30.655	0.972956	0.974711		30.6466	0.989083	0.989148		30.6494	0.974958	0.97594		30.8949	0.000221932	0.000179733		30.655	8.40064e-05	6.80333e-05		30.6466	0.000462629	0.000282282		30.6494	5.65491e-05	0.000222791
30.9095	0.963583	0.961757		34.5911	0.97102	0.972736		30.9095	0.000403759	0.000437073		34.5911	0.000292788	0.000325509		30.9095	0.96486	0.965103		30.6694	0.973114	0.974784		30.6609	0.988007	0.98812		30.6637	0.975701	0.975987		30.9095	0.000222891	0.000179401		30.6694	8.43854e-05	6.91161e-05		30.6609	0.000463541	0.000281103		30.6637	5.50882e-05	0.000222664
30.9241	0.963208	0.962273		34.6091	0.972666	0.972435		30.9241	0.000404342	0.000437622		34.6091	0.000290451	0.000325651		30.9241	0.96433	0.965585		30.6837	0.972305	0.974861		30.6753	0.989305	0.987319		30.6781	0.975978	0.976125		30.9241	0.000223857	0.000179083		30.6837	8.47952e-05	7.02293e-05		30.6753	0.000464429	0.000279941		30.6781	5.36228e-05	0.000222535
30.9387	0.965133	0.961915		34.6271	0.972438	0.972485		30.9387	0.00040493	0.00043817		34.6271	0.000288098	0.000325798		30.9387	0.964549	0.966609		30.6981	0.972156	0.975368		30.6897	0.989426	0.987585		30.6925	0.97439	0.976872		30.9387	0.000224828	0.000178779		30.6981	8.52357e-05	7.13727e-05		30.6897	0.000465293	0.000278795		30.6925	5.21532e-05	0.000222402
30.9533	0.965145	0.960447		34.645	0.973675	0.972432		30.9533	0.000405522	0.000438716		34.645	0.000285729	0.000325951		30.9533	0.964944	0.966312		30.7125	0.971861	0.975664		30.704	0.988155	0.988242		30.7068	0.974872	0.976767		30.9533	0.000225804	0.000178489		30.7125	8.57068e-05	7.25463e-05		30.704	0.000466132	0.000277666		30.7068	5.06797e-05	0.000222265
30.9679	0.962428	0.961785		34.663	0.970936	0.972563		30.9679	0.000406119	0.00043926		34.663	0.000283347	0.000326109		30.9679	0.963318	0.965287		30.7269	0.971802	0.976055		30.7184	0.987628	0.986979		30.7212	0.975661	0.977247		30.9679	0.000226784	0.000178213		30.7269	8.62084e-05	7.37504e-05		30.7184	0.000466946	0.000276554		30.7212	4.92027e-05	0.000222125
30.9825	0.964517	0.961853		34.681	0.972212	0.971376		30.9825	0.000406719	0.000439802		34.681	0.000280953	0.000326273		30.9825	0.964704	0.965827		30.7412	0.971938	0.97558		30.7328	0.988613	0.989234		30.7356	0.975358	0.976917		30.9825	0.000227767	0.000177953		30.7412	8.67404e-05	7.49846e-05		30.7328	0.000467736	0.000275461		30.7356	4.77224e-05	0.000221979
30.9971	0.964099	0.961185		34.6989	0.973044	0.971901		30.9971	0.000407324	0.000440342		34.6989	0.000278548	0.000326443		30.9971	0.964487	0.966507		30.7556	0.970966	0.974423		30.7471	0.988373	0.98896		30.75	0.975296	0.977138		30.9971	0.000228753	0.000177708		30.7556	8.7303e-05	7.62489e-05		30.7471	0.000468499	0.000274385		30.75	4.62392e-05	0.000221828
31.0117	0.963224	0.961732		34.7169	0.973218	0.971419		31.0117	0.000407933	0.000440879		34.7169	0.000276134	0.000326619		31.0117	0.964546	0.965803		30.77	0.970809	0.974852		30.7615	0.989008	0.98914		30.7643	0.975603	0.977509		31.0117	0.000229739	0.00017748		30.77	8.78957e-05	7.75431e-05		30.7615	0.000469238	0.000273327		30.7643	4.47534e-05	0.000221672
31.0263	0.963176	0.961635		34.7349	0.971246	0.972505		31.0263	0.000408545	0.000441413		34.7349	0.000273712	0.000326801		31.0263	0.964546	0.96421		30.7844	0.971588	0.975765		30.7759	0.987848	0.990038		30.7787	0.976338	0.977157		31.0263	0.000230726	0.000177269		30.7844	8.85185e-05	7.88671e-05		30.7759	0.00046995	0.000272287		30.7787	4.32653e-05	0.00022151
31.0409	0.964474	0.963148		34.7529	0.972749	0.970997		31.0409	0.000409161	0.000441945		34.7529	0.000271283	0.00032699		31.0409	0.966456	0.968021		30.7987	0.971116	0.976015		30.7902	0.989354	0.98841		30.7931	0.976419	0.978238		31.0409	0.000231713	0.000177074		30.7987	8.91714e-05	8.02208e-05		30.7902	0.000470635	0.000271266		30.7931	4.17752e-05	0.000221342
31.0555	0.964481	0.961315		34.7708	0.97423	0.973459		31.0555	0.00040978	0.000442474		34.7708	0.00026885	0.000327184		31.0555	0.966205	0.966382		30.8131	0.97192	0.975775		30.8046	0.989549	0.989128		30.8074	0.976372	0.978456		31.0555	0.000232697	0.000176898		30.8131	8.98542e-05	8.1604e-05		30.8046	0.000471294	0.000270264		30.8074	4.02836e-05	0.000221166
[truncated: 4,468 more rows]

## Sheet: SupplementaryTable1
Supplementary Table 1: Lipid headgroup composition of 5HT3R-Salipro
[truncated: 9 more rows]
